# Supplementary material for: 2,13-Dibenzyl-5,16-diethyl-2,6,13,17-tetra­aza­tricyclo­[16.4.0.07,12]docosan-2-ium nitrate
Source: Acta Crystallogr Sect E Struct Rep Online. 2011 Jul 30;67(Pt 8):o2173–4. doi: 10.1107/S1600536811029692 (PMC3213608; doi:10.1107/S1600536811029692)
Supplement: Supplementary file 1 [file e-67-o2173-sup1.cif]

##############################################################################
#                                                                            #
# This CIF contains the data in a paper accepted for publication in          #
# Acta Crystallographica Section E. It conforms to the requirements of       #
# Notes for Authors for Acta Crystallographica Section E, and has been       #
# peer reviewed under the auspices of the IUCr Commission on Journals.       #
#                                                                            #
# Full details of the Crystallographic Information File format               #
# are given in the paper "The Crystallographic Information File (CIF):       #
# a New Standard Archive File for Crystallography" by S. R. Hall, F. H.      #
# Allen and I. D. Brown [Acta Cryst. (1991), A47, 655-685].                  #
#                                                                            #
# The current version of the core CIF dictionary is obtainable from          #
# ftp://ftp.iucr.org/pub/cif_core.dic.                                       #
#                                                                            #
# Software is freely available for graphical display of the structure(s)     #
# in this CIF. For information consult the CIF software page                 #
# http://www.iucr.org/resources/cif/software.                                #
#                                                                            #
# This file may be used for bona fide research purposes within the           #
# scientific community so long as proper attribution is given to the journal # 
# article from which it was obtained.                                        #
#                                                                            #
##############################################################################
data_global
_audit_creation_method     SHELXL-97
_journal_date_recd_electronic     2011-07-21
_journal_date_accepted     2011-07-22
_journal_name_full     'Acta Crystallographica, Section E'
_journal_year     2011
_journal_volume     67
_journal_issue      8
_journal_page_first     o2173
_journal_page_last     o2174
_journal_paper_category     QO
_journal_coeditor_code     HB6328
_publ_contact_author_name     ' Edward RT Tiekink '
_publ_contact_author_address
;
Department of Chemistry, University of Malaya,
50603 Kuala Lumpur, Malaysia
;
_publ_contact_author_email
;
edward.tiekink@gmail.com
;
_publ_contact_author_fax     ' +60 3 7967 4193 '
_publ_contact_author_phone     ' +60 3 7967 6775 '
_publ_section_title
;\
2,13-Dibenzyl-5,16-diethyl-2,6,13,17-tetraazatricyclo[16.4.0.0^7,12^]docosan-2-\
ium nitrate
;
loop_
    _publ_author_name
    _publ_author_footnote
    _publ_author_address
    'Choi, Jong-Ha'
;
Additional correspondence author, e-mail: jhchoi@andong.ac.kr.
;
;
Department of Chemistry
Andong National University
Andong 760-749
Republic of Korea
;
    'Subhan, Md Abdus' .
;
Department of Chemistry
Andong National University
Andong 760-749
Republic of Korea
;
    'Ng, Seik Weng' .
;
     Department of Chemistry
     University of Malaya
     50603 Kuala Lumpur
     Malaysia
     and
    Chemistry Department
    Faculty of Science
    King Abdulaziz University
    PO Box 80203 Jeddah
    Saudi Arabia
;
    'Tiekink, Edward R. T.' .
;
Department of Chemistry, University of Malaya,
50603 Kuala Lumpur, Malaysia
;
data_I
_audit_creation_method     SHELXL-97
_chemical_name_systematic
;
2,13-Dibenzyl-5,16-diethyl-2,6,13,17-tetraazatricyclo[16.4.0.0^7,12^]docosan-2-
ium nitrate
;
_chemical_name_common     ?
_chemical_formula_moiety     'C36 H57 N4 +, N O3 -'
_chemical_formula_sum     'C36 H57 N5 O3'
_chemical_formula_iupac     'C36 H57 N4 +, N O3 -'
_chemical_formula_weight     607.87
_chemical_melting_point     ?
_symmetry_cell_setting     monoclinic
_symmetry_space_group_name_H-M     'P 21/n'
_symmetry_space_group_name_Hall     '-P 2yn'
loop_
    _symmetry_equiv_pos_as_xyz
    'x, y, z'
    '-x+1/2, y+1/2, -z+1/2'
    '-x, -y, -z'
    'x-1/2, -y-1/2, z-1/2'
_cell_length_a     10.78820(10)
_cell_length_b     16.27850(10)
_cell_length_c     19.09620(10)
_cell_angle_alpha     90.00
_cell_angle_beta     98.2461(6)
_cell_angle_gamma     90.00
_cell_volume     3318.92(4)
_cell_formula_units_Z     4
_cell_measurement_reflns_used     15422
_cell_measurement_theta_min     2.71
_cell_measurement_theta_max     74.24
_cell_measurement_temperature     100(2)
_exptl_crystal_description     prism
_exptl_crystal_colour     colorless
_exptl_crystal_size_max     0.30
_exptl_crystal_size_mid     0.20
_exptl_crystal_size_min     0.10
_exptl_crystal_density_diffrn     1.217
_exptl_crystal_density_meas     ?
_exptl_crystal_density_method     'not measured'
_exptl_crystal_F_000     1328
_exptl_absorpt_coefficient_mu     0.609
_exptl_absorpt_correction_type     multi-scan
_exptl_absorpt_process_details     '(CrysAlis PRO; Agilent, 2010)'
_exptl_absorpt_correction_T_min     0.8385
_exptl_absorpt_correction_T_max     0.9416
_diffrn_ambient_temperature     100(2)
_diffrn_radiation_type     CuK\a
_diffrn_radiation_wavelength     1.54184
_diffrn_radiation_source     'SuperNova (Cu) X-ray Source'
_diffrn_radiation_monochromator     Mirror
_diffrn_measurement_device_type
                  'Agilent SuperNova Dual diffractometer with an Atlas detector'
_diffrn_measurement_method     \w
_diffrn_detector_area_resol_mean     10.4041
_diffrn_reflns_number     24730
_diffrn_reflns_av_R_equivalents     0.0402
_diffrn_reflns_av_sigmaI/netI     0.0242
_diffrn_reflns_theta_min     3.58
_diffrn_reflns_theta_max     74.41
_diffrn_reflns_theta_full     74.41
_diffrn_measured_fraction_theta_max     0.985
_diffrn_measured_fraction_theta_full     0.985
_diffrn_reflns_limit_h_min     -13
_diffrn_reflns_limit_h_max     13
_diffrn_reflns_limit_k_min     -20
_diffrn_reflns_limit_k_max     20
_diffrn_reflns_limit_l_min     -23
_diffrn_reflns_limit_l_max     23
_diffrn_standards_number     0
_diffrn_standards_interval_count     0
_diffrn_standards_interval_time     0
_diffrn_standards_decay_%     0
_reflns_number_total     6689
_reflns_number_gt     6289
_reflns_threshold_expression     I>2\s(I)
_refine_ls_structure_factor_coef     Fsqd
_refine_ls_matrix_type     full
_refine_ls_R_factor_all     0.0401
_refine_ls_R_factor_gt     0.0386
_refine_ls_wR_factor_gt     0.1184
_refine_ls_wR_factor_ref     0.1199
_refine_ls_goodness_of_fit_ref     1.055
_refine_ls_restrained_S_all     1.055
_refine_ls_number_reflns     6689
_refine_ls_number_parameters     409
_refine_ls_number_restraints     3
_refine_ls_hydrogen_treatment     mixed
_refine_ls_weighting_scheme     calc
_refine_ls_weighting_details
         'calc w=1/[\s^2^(Fo^2^)+(0.0639P)^2^+0.9655P] where P=(Fo^2^+2Fc^2^)/3'
_atom_sites_solution_hydrogens     geom
_atom_sites_solution_primary     direct
_atom_sites_solution_secondary     difmap
_refine_ls_shift/su_max     0.001
_refine_ls_shift/su_mean     0.001
_refine_diff_density_max     0.311
_refine_diff_density_min     -0.254
_refine_ls_extinction_method     none
_refine_ls_extinction_coef     ?
loop_
    _atom_type_symbol
    _atom_type_description
    _atom_type_scat_dispersion_real
    _atom_type_scat_dispersion_imag
    _atom_type_scat_source
    'C' 'C' 0.0181 0.0091
                         'International Tables Vol C Tables 4.2.6.8 and 6.1.1.4'
    'H' 'H' 0.0000 0.0000
                         'International Tables Vol C Tables 4.2.6.8 and 6.1.1.4'
    'N' 'N' 0.0311 0.0180
                         'International Tables Vol C Tables 4.2.6.8 and 6.1.1.4'
    'O' 'O' 0.0492 0.0322
                         'International Tables Vol C Tables 4.2.6.8 and 6.1.1.4'
_computing_data_collection     'CrysAlis PRO (Agilent, 2010)'
_computing_cell_refinement     'CrysAlis PRO (Agilent, 2010)'
_computing_data_reduction     'CrysAlis PRO (Agilent, 2010)'
_computing_structure_solution     'SHELXS97 (Sheldrick, 2008)'
_computing_structure_refinement     'SHELXL97 (Sheldrick, 2008)'
_computing_molecular_graphics
                      'ORTEP-3 (Farrugia, 1997) and DIAMOND (Brandenburg, 2006)'
_computing_publication_material     'publCIF (Westrip, 2010)'
loop_
    _atom_site_type_symbol
    _atom_site_label
    _atom_site_fract_x
    _atom_site_fract_y
    _atom_site_fract_z
    _atom_site_U_iso_or_equiv
    _atom_site_adp_type
    _atom_site_calc_flag
    _atom_site_refinement_flags
    _atom_site_occupancy
    _atom_site_symmetry_multiplicity
    _atom_site_disorder_assembly
    _atom_site_disorder_group
    O O1 0.50228(8) 0.10547(5) 0.24392(5) 0.0332(2) Uani d . 1 1 . .
    O O2 0.56328(8) -0.01583(6) 0.28070(5) 0.0327(2) Uani d . 1 1 . .
    O O3 0.39115(8) -0.00135(5) 0.20754(4) 0.02779(19) Uani d . 1 1 . .
    N N1 0.43505(7) 0.37105(5) 0.22433(4) 0.01185(17) Uani d D 1 1 . .
    N N2 0.57885(7) 0.45766(5) 0.32911(4) 0.01289(18) Uani d D 1 1 . .
    N N3 0.56192(7) 0.62777(5) 0.27861(4) 0.01193(17) Uani d . 1 1 . .
    N N4 0.41868(7) 0.53381(5) 0.17396(4) 0.01209(17) Uani d D 1 1 . .
    N N5 0.48585(8) 0.02911(6) 0.24405(5) 0.0209(2) Uani d . 1 1 . .
    C C1 0.52521(9) 0.30042(6) 0.22417(5) 0.0158(2) Uani d . 1 1 . .
    H H1A 0.4785 0.2479 0.2221 0.019 Uiso calc R 1 1 . .
    H H1B 0.5853 0.3011 0.2685 0.019 Uiso calc R 1 1 . .
    C C2 0.59572(9) 0.30616(6) 0.16165(5) 0.0148(2) Uani d . 1 1 . .
    C C3 0.69049(9) 0.36427(6) 0.16127(5) 0.0176(2) Uani d . 1 1 . .
    H H3A 0.7107 0.4000 0.2006 0.021 Uiso calc R 1 1 . .
    C C4 0.75561(10) 0.37032(7) 0.10379(6) 0.0207(2) Uani d . 1 1 . .
    H H4A 0.8200 0.4101 0.1037 0.025 Uiso calc R 1 1 . .
    C C5 0.72593(10) 0.31770(7) 0.04624(5) 0.0212(2) Uani d . 1 1 . .
    H H5 0.7700 0.3218 0.0067 0.025 Uiso calc R 1 1 . .
    C C6 0.63240(10) 0.25951(7) 0.04648(5) 0.0205(2) Uani d . 1 1 . .
    H H6 0.6127 0.2236 0.0072 0.025 Uiso calc R 1 1 . .
    C C7 0.56721(9) 0.25352(7) 0.10399(5) 0.0175(2) Uani d . 1 1 . .
    H H7 0.5031 0.2135 0.1040 0.021 Uiso calc R 1 1 . .
    C C8 0.33318(9) 0.36493(6) 0.16142(5) 0.0138(2) Uani d . 1 1 . .
    H H8A 0.2848 0.3140 0.1659 0.017 Uiso calc R 1 1 . .
    H H8B 0.3729 0.3601 0.1180 0.017 Uiso calc R 1 1 . .
    C C9 0.24291(9) 0.43716(6) 0.15289(5) 0.0135(2) Uani d . 1 1 . .
    H H9A 0.2132 0.4475 0.1988 0.016 Uiso calc R 1 1 . .
    H H9B 0.1691 0.4220 0.1183 0.016 Uiso calc R 1 1 . .
    C C10 0.29874(9) 0.51689(6) 0.12824(5) 0.0129(2) Uani d . 1 1 . .
    H H10 0.3172 0.5080 0.0790 0.015 Uiso calc R 1 1 . .
    C C11 0.20492(9) 0.58771(6) 0.12639(5) 0.0171(2) Uani d . 1 1 . .
    H H11A 0.1853 0.5968 0.1749 0.020 Uiso calc R 1 1 . .
    H H11B 0.2448 0.6383 0.1116 0.020 Uiso calc R 1 1 . .
    C C12 0.08247(10) 0.57368(8) 0.07684(6) 0.0254(3) Uani d . 1 1 . .
    H H12A 0.0277 0.6215 0.0785 0.038 Uiso calc R 1 1 . .
    H H12B 0.0407 0.5246 0.0919 0.038 Uiso calc R 1 1 . .
    H H12C 0.1004 0.5660 0.0284 0.038 Uiso calc R 1 1 . .
    C C13 0.49956(9) 0.59796(6) 0.14997(5) 0.0125(2) Uani d . 1 1 . .
    H H13 0.4500 0.6496 0.1400 0.015 Uiso calc R 1 1 . .
    C C14 0.55226(9) 0.57130(6) 0.08313(5) 0.0162(2) Uani d . 1 1 . .
    H H14A 0.4824 0.5636 0.0440 0.019 Uiso calc R 1 1 . .
    H H14B 0.5959 0.5180 0.0919 0.019 Uiso calc R 1 1 . .
    C C15 0.64389(10) 0.63526(7) 0.06136(5) 0.0192(2) Uani d . 1 1 . .
    H H15A 0.6804 0.6146 0.0201 0.023 Uiso calc R 1 1 . .
    H H15B 0.5979 0.6866 0.0471 0.023 Uiso calc R 1 1 . .
    C C16 0.74889(9) 0.65372(7) 0.12163(5) 0.0184(2) Uani d . 1 1 . .
    H H16A 0.8027 0.6979 0.1070 0.022 Uiso calc R 1 1 . .
    H H16B 0.8013 0.6041 0.1322 0.022 Uiso calc R 1 1 . .
    C C17 0.69583(9) 0.68032(6) 0.18819(5) 0.0163(2) Uani d . 1 1 . .
    H H17A 0.6492 0.7325 0.1789 0.020 Uiso calc R 1 1 . .
    H H17B 0.7653 0.6898 0.2272 0.020 Uiso calc R 1 1 . .
    C C18 0.60803(9) 0.61374(6) 0.21000(5) 0.0120(2) Uani d . 1 1 . .
    H H18 0.6581 0.5619 0.2156 0.014 Uiso calc R 1 1 . .
    C C19 0.48660(9) 0.70312(6) 0.27985(5) 0.0147(2) Uani d . 1 1 . .
    H H19A 0.4286 0.7079 0.2349 0.018 Uiso calc R 1 1 . .
    H H19B 0.5426 0.7516 0.2841 0.018 Uiso calc R 1 1 . .
    C C20 0.41211(9) 0.70173(6) 0.34134(5) 0.0145(2) Uani d . 1 1 . .
    C C21 0.44026(9) 0.75553(6) 0.39824(5) 0.0171(2) Uani d . 1 1 . .
    H H21 0.5065 0.7940 0.3984 0.020 Uiso calc R 1 1 . .
    C C22 0.37204(10) 0.75333(7) 0.45488(5) 0.0196(2) Uani d . 1 1 . .
    H H22 0.3917 0.7904 0.4933 0.023 Uiso calc R 1 1 . .
    C C23 0.27563(10) 0.69726(7) 0.45545(5) 0.0196(2) Uani d . 1 1 . .
    H H23 0.2296 0.6956 0.4943 0.024 Uiso calc R 1 1 . .
    C C24 0.24625(10) 0.64323(7) 0.39889(6) 0.0197(2) Uani d . 1 1 . .
    H H24 0.1801 0.6047 0.3990 0.024 Uiso calc R 1 1 . .
    C C25 0.31418(9) 0.64595(7) 0.34239(5) 0.0172(2) Uani d . 1 1 . .
    H H25 0.2936 0.6092 0.3038 0.021 Uiso calc R 1 1 . .
    C C26 0.66397(9) 0.63019(6) 0.33960(5) 0.0141(2) Uani d . 1 1 . .
    H H26A 0.6256 0.6364 0.3834 0.017 Uiso calc R 1 1 . .
    H H26B 0.7152 0.6798 0.3350 0.017 Uiso calc R 1 1 . .
    C C27 0.75144(9) 0.55589(6) 0.34862(5) 0.0141(2) Uani d . 1 1 . .
    H H27A 0.8269 0.5709 0.3820 0.017 Uiso calc R 1 1 . .
    H H27B 0.7789 0.5439 0.3024 0.017 Uiso calc R 1 1 . .
    C C28 0.69645(9) 0.47719(6) 0.37546(5) 0.0137(2) Uani d . 1 1 . .
    H H28 0.6780 0.4864 0.4247 0.016 Uiso calc R 1 1 . .
    C C29 0.78903(9) 0.40598(7) 0.37584(5) 0.0182(2) Uani d . 1 1 . .
    H H29A 0.7483 0.3551 0.3895 0.022 Uiso calc R 1 1 . .
    H H29B 0.8088 0.3982 0.3272 0.022 Uiso calc R 1 1 . .
    C C30 0.91137(10) 0.41840(8) 0.42597(6) 0.0260(3) Uani d . 1 1 . .
    H H30A 0.9657 0.3706 0.4235 0.039 Uiso calc R 1 1 . .
    H H30B 0.8931 0.4248 0.4745 0.039 Uiso calc R 1 1 . .
    H H30C 0.9537 0.4678 0.4121 0.039 Uiso calc R 1 1 . .
    C C31 0.49519(9) 0.39720(6) 0.35440(5) 0.0128(2) Uani d . 1 1 . .
    H H31 0.5424 0.3446 0.3638 0.015 Uiso calc R 1 1 . .
    C C32 0.43876(9) 0.42032(7) 0.42130(5) 0.0171(2) Uani d . 1 1 . .
    H H32A 0.5070 0.4289 0.4611 0.021 Uiso calc R 1 1 . .
    H H32B 0.3916 0.4724 0.4131 0.021 Uiso calc R 1 1 . .
    C C33 0.35099(10) 0.35262(7) 0.44074(5) 0.0196(2) Uani d . 1 1 . .
    H H33A 0.4000 0.3021 0.4536 0.023 Uiso calc R 1 1 . .
    H H33B 0.3128 0.3701 0.4825 0.023 Uiso calc R 1 1 . .
    C C34 0.24755(9) 0.33400(7) 0.37957(5) 0.0179(2) Uani d . 1 1 . .
    H H34A 0.1921 0.3824 0.3707 0.021 Uiso calc R 1 1 . .
    H H34B 0.1965 0.2874 0.3927 0.021 Uiso calc R 1 1 . .
    C C35 0.30172(9) 0.31249(6) 0.31183(5) 0.0169(2) Uani d . 1 1 . .
    H H35A 0.3502 0.2608 0.3187 0.020 Uiso calc R 1 1 . .
    H H35B 0.2329 0.3045 0.2722 0.020 Uiso calc R 1 1 . .
    C C36 0.38655(9) 0.38224(6) 0.29457(5) 0.0123(2) Uani d . 1 1 . .
    H H36 0.3345 0.4333 0.2903 0.015 Uiso calc R 1 1 . .
    H H1 0.4755(12) 0.4183(6) 0.2191(7) 0.030(4) Uiso d D 1 1 . .
    H H2 0.5374(12) 0.5033(6) 0.3183(7) 0.029(4) Uiso d D 1 1 . .
    H H4 0.4029(12) 0.5486(8) 0.2162(5) 0.023(3) Uiso d D 1 1 . .
loop_
    _atom_site_aniso_label
    _atom_site_aniso_U_11
    _atom_site_aniso_U_22
    _atom_site_aniso_U_33
    _atom_site_aniso_U_12
    _atom_site_aniso_U_13
    _atom_site_aniso_U_23
    O1 0.0302(4) 0.0194(4) 0.0498(5) -0.0036(3) 0.0049(4) 0.0009(4)
    O2 0.0298(5) 0.0338(5) 0.0338(5) 0.0102(4) 0.0020(4) 0.0097(4)
    O3 0.0268(4) 0.0291(4) 0.0266(4) -0.0065(3) 0.0007(3) -0.0020(3)
    N1 0.0122(4) 0.0118(4) 0.0116(4) 0.0002(3) 0.0018(3) -0.0005(3)
    N2 0.0117(4) 0.0136(4) 0.0129(4) -0.0015(3) 0.0001(3) 0.0025(3)
    N3 0.0116(4) 0.0130(4) 0.0110(4) 0.0007(3) 0.0010(3) -0.0007(3)
    N4 0.0119(4) 0.0143(4) 0.0099(4) -0.0016(3) 0.0010(3) 0.0004(3)
    N5 0.0194(4) 0.0223(5) 0.0225(4) 0.0007(3) 0.0078(3) 0.0010(3)
    C1 0.0175(5) 0.0145(5) 0.0156(5) 0.0049(4) 0.0037(4) 0.0013(4)
    C2 0.0135(4) 0.0169(5) 0.0140(4) 0.0048(4) 0.0014(3) 0.0009(4)
    C3 0.0174(5) 0.0174(5) 0.0176(5) 0.0029(4) 0.0013(4) -0.0021(4)
    C4 0.0170(5) 0.0209(5) 0.0249(5) 0.0017(4) 0.0054(4) 0.0034(4)
    C5 0.0194(5) 0.0294(6) 0.0158(5) 0.0079(4) 0.0059(4) 0.0038(4)
    C6 0.0179(5) 0.0285(6) 0.0142(5) 0.0060(4) -0.0006(4) -0.0040(4)
    C7 0.0132(4) 0.0206(5) 0.0180(5) 0.0031(4) 0.0005(4) -0.0026(4)
    C8 0.0137(4) 0.0142(5) 0.0127(4) -0.0004(4) -0.0004(3) -0.0015(3)
    C9 0.0118(4) 0.0142(5) 0.0142(4) -0.0002(3) 0.0003(3) 0.0001(3)
    C10 0.0122(4) 0.0149(5) 0.0109(4) -0.0008(4) -0.0003(3) 0.0004(3)
    C11 0.0149(5) 0.0163(5) 0.0193(5) 0.0017(4) 0.0005(4) 0.0029(4)
    C12 0.0156(5) 0.0270(6) 0.0316(6) 0.0006(4) -0.0037(4) 0.0086(5)
    C13 0.0125(4) 0.0125(5) 0.0124(4) -0.0008(3) 0.0017(3) 0.0013(3)
    C14 0.0171(5) 0.0196(5) 0.0122(4) -0.0008(4) 0.0034(4) -0.0003(4)
    C15 0.0193(5) 0.0249(6) 0.0145(5) -0.0019(4) 0.0059(4) 0.0031(4)
    C16 0.0154(5) 0.0223(5) 0.0186(5) -0.0024(4) 0.0064(4) 0.0015(4)
    C17 0.0149(5) 0.0173(5) 0.0172(5) -0.0039(4) 0.0044(4) -0.0002(4)
    C18 0.0113(4) 0.0133(5) 0.0116(4) -0.0002(3) 0.0024(3) 0.0002(3)
    C19 0.0156(4) 0.0136(5) 0.0150(5) 0.0020(4) 0.0030(4) 0.0006(3)
    C20 0.0138(4) 0.0158(5) 0.0138(4) 0.0041(4) 0.0012(3) 0.0006(4)
    C21 0.0133(4) 0.0195(5) 0.0178(5) 0.0018(4) 0.0001(4) -0.0022(4)
    C22 0.0189(5) 0.0253(6) 0.0134(5) 0.0056(4) -0.0014(4) -0.0043(4)
    C23 0.0194(5) 0.0258(6) 0.0145(5) 0.0067(4) 0.0052(4) 0.0035(4)
    C24 0.0181(5) 0.0194(5) 0.0223(5) 0.0015(4) 0.0057(4) 0.0021(4)
    C25 0.0171(5) 0.0176(5) 0.0172(5) 0.0014(4) 0.0028(4) -0.0020(4)
    C26 0.0134(4) 0.0147(5) 0.0135(4) -0.0012(4) -0.0004(4) -0.0011(3)
    C27 0.0115(4) 0.0159(5) 0.0145(4) -0.0012(4) -0.0001(3) 0.0009(4)
    C28 0.0125(4) 0.0167(5) 0.0111(4) -0.0004(4) -0.0004(3) 0.0006(3)
    C29 0.0163(5) 0.0186(5) 0.0191(5) 0.0024(4) 0.0004(4) 0.0033(4)
    C30 0.0157(5) 0.0284(6) 0.0322(6) 0.0014(4) -0.0028(4) 0.0095(5)
    C31 0.0130(4) 0.0134(5) 0.0120(4) -0.0008(3) 0.0018(3) 0.0009(3)
    C32 0.0187(5) 0.0204(5) 0.0125(4) -0.0027(4) 0.0036(4) -0.0008(4)
    C33 0.0206(5) 0.0249(5) 0.0141(5) -0.0022(4) 0.0056(4) 0.0031(4)
    C34 0.0165(5) 0.0203(5) 0.0182(5) -0.0025(4) 0.0069(4) 0.0022(4)
    C35 0.0171(5) 0.0173(5) 0.0168(5) -0.0052(4) 0.0046(4) -0.0011(4)
    C36 0.0124(4) 0.0138(5) 0.0112(4) -0.0004(3) 0.0030(3) 0.0001(3)
_geom_special_details
;
All e.s.d.'s (except the e.s.d. in the dihedral angle between two l.s. planes)
are estimated using the full covariance matrix. The cell e.s.d.'s are taken
into account individually in the estimation of e.s.d.'s in distances, angles
and torsion angles; correlations between e.s.d.'s in cell parameters are only
used when they are defined by crystal symmetry. An approximate (isotropic)
treatment of cell e.s.d.'s is used for estimating e.s.d.'s involving l.s.
planes.
;
loop_
    _geom_bond_atom_site_label_1
    _geom_bond_atom_site_label_2
    _geom_bond_site_symmetry_2
    _geom_bond_distance
    _geom_bond_publ_flag
    O1 N5 . 1.2557(13) ?
    O2 N5 . 1.2470(13) ?
    O3 N5 . 1.2536(12) ?
    N1 C1 . 1.5063(12) ?
    N1 C8 . 1.5107(12) ?
    N1 C36 . 1.5189(11) ?
    N1 H1 . 0.896(9) ?
    N2 C31 . 1.4634(12) ?
    N2 C28 . 1.4737(12) ?
    N2 H2 . 0.877(9) ?
    N3 C19 . 1.4734(12) ?
    N3 C26 . 1.4840(12) ?
    N3 C18 . 1.4842(11) ?
    N4 C13 . 1.4753(12) ?
    N4 C10 . 1.4793(11) ?
    N4 H4 . 0.881(8) ?
    C1 C2 . 1.5077(13) ?
    C1 H1A . 0.9900 ?
    C1 H1B . 0.9900 ?
    C2 C3 . 1.3935(14) ?
    C2 C7 . 1.3943(14) ?
    C3 C4 . 1.3890(14) ?
    C3 H3A . 0.9500 ?
    C4 C5 . 1.3940(16) ?
    C4 H4A . 0.9500 ?
    C5 C6 . 1.3844(16) ?
    C5 H5 . 0.9500 ?
    C6 C7 . 1.3898(14) ?
    C6 H6 . 0.9500 ?
    C7 H7 . 0.9500 ?
    C8 C9 . 1.5204(13) ?
    C8 H8A . 0.9900 ?
    C8 H8B . 0.9900 ?
    C9 C10 . 1.5331(13) ?
    C9 H9A . 0.9900 ?
    C9 H9B . 0.9900 ?
    C10 C11 . 1.5312(13) ?
    C10 H10 . 1.0000 ?
    C11 C12 . 1.5277(14) ?
    C11 H11A . 0.9900 ?
    C11 H11B . 0.9900 ?
    C12 H12A . 0.9800 ?
    C12 H12B . 0.9800 ?
    C12 H12C . 0.9800 ?
    C13 C14 . 1.5326(13) ?
    C13 C18 . 1.5378(12) ?
    C13 H13 . 1.0000 ?
    C14 C15 . 1.5336(14) ?
    C14 H14A . 0.9900 ?
    C14 H14B . 0.9900 ?
    C15 C16 . 1.5245(14) ?
    C15 H15A . 0.9900 ?
    C15 H15B . 0.9900 ?
    C16 C17 . 1.5297(13) ?
    C16 H16A . 0.9900 ?
    C16 H16B . 0.9900 ?
    C17 C18 . 1.5357(13) ?
    C17 H17A . 0.9900 ?
    C17 H17B . 0.9900 ?
    C18 H18 . 1.0000 ?
    C19 C20 . 1.5152(13) ?
    C19 H19A . 0.9900 ?
    C19 H19B . 0.9900 ?
    C20 C21 . 1.3947(14) ?
    C20 C25 . 1.3954(14) ?
    C21 C22 . 1.3933(14) ?
    C21 H21 . 0.9500 ?
    C22 C23 . 1.3850(16) ?
    C22 H22 . 0.9500 ?
    C23 C24 . 1.3937(15) ?
    C23 H23 . 0.9500 ?
    C24 C25 . 1.3892(14) ?
    C24 H24 . 0.9500 ?
    C25 H25 . 0.9500 ?
    C26 C27 . 1.5286(13) ?
    C26 H26A . 0.9900 ?
    C26 H26B . 0.9900 ?
    C27 C28 . 1.5308(13) ?
    C27 H27A . 0.9900 ?
    C27 H27B . 0.9900 ?
    C28 C29 . 1.5295(14) ?
    C28 H28 . 1.0000 ?
    C29 C30 . 1.5287(14) ?
    C29 H29A . 0.9900 ?
    C29 H29B . 0.9900 ?
    C30 H30A . 0.9800 ?
    C30 H30B . 0.9800 ?
    C30 H30C . 0.9800 ?
    C31 C36 . 1.5344(12) ?
    C31 C32 . 1.5387(13) ?
    C31 H31 . 1.0000 ?
    C32 C33 . 1.5328(14) ?
    C32 H32A . 0.9900 ?
    C32 H32B . 0.9900 ?
    C33 C34 . 1.5256(14) ?
    C33 H33A . 0.9900 ?
    C33 H33B . 0.9900 ?
    C34 C35 . 1.5344(13) ?
    C34 H34A . 0.9900 ?
    C34 H34B . 0.9900 ?
    C35 C36 . 1.5238(13) ?
    C35 H35A . 0.9900 ?
    C35 H35B . 0.9900 ?
    C36 H36 . 1.0000 ?
loop_
    _geom_angle_atom_site_label_1
    _geom_angle_atom_site_label_2
    _geom_angle_atom_site_label_3
    _geom_angle_site_symmetry_1
    _geom_angle_site_symmetry_3
    _geom_angle
    _geom_angle_publ_flag
    C1 N1 C8 . . 110.14(7) ?
    C1 N1 C36 . . 113.44(7) ?
    C8 N1 C36 . . 114.00(7) ?
    C1 N1 H1 . . 109.2(9) ?
    C8 N1 H1 . . 106.1(9) ?
    C36 N1 H1 . . 103.4(9) ?
    C31 N2 C28 . . 117.74(7) ?
    C31 N2 H2 . . 109.3(9) ?
    C28 N2 H2 . . 108.9(9) ?
    C19 N3 C26 . . 108.30(7) ?
    C19 N3 C18 . . 113.43(7) ?
    C26 N3 C18 . . 113.09(7) ?
    C13 N4 C10 . . 117.05(7) ?
    C13 N4 H4 . . 106.9(9) ?
    C10 N4 H4 . . 108.9(9) ?
    O2 N5 O3 . . 120.46(10) ?
    O2 N5 O1 . . 119.90(9) ?
    O3 N5 O1 . . 119.64(9) ?
    N1 C1 C2 . . 110.71(8) ?
    N1 C1 H1A . . 109.5 ?
    C2 C1 H1A . . 109.5 ?
    N1 C1 H1B . . 109.5 ?
    C2 C1 H1B . . 109.5 ?
    H1A C1 H1B . . 108.1 ?
    C3 C2 C7 . . 119.47(9) ?
    C3 C2 C1 . . 120.00(9) ?
    C7 C2 C1 . . 120.53(9) ?
    C4 C3 C2 . . 120.45(9) ?
    C4 C3 H3A . . 119.8 ?
    C2 C3 H3A . . 119.8 ?
    C3 C4 C5 . . 119.63(10) ?
    C3 C4 H4A . . 120.2 ?
    C5 C4 H4A . . 120.2 ?
    C6 C5 C4 . . 120.20(9) ?
    C6 C5 H5 . . 119.9 ?
    C4 C5 H5 . . 119.9 ?
    C5 C6 C7 . . 120.15(10) ?
    C5 C6 H6 . . 119.9 ?
    C7 C6 H6 . . 119.9 ?
    C6 C7 C2 . . 120.10(10) ?
    C6 C7 H7 . . 120.0 ?
    C2 C7 H7 . . 120.0 ?
    N1 C8 C9 . . 114.58(8) ?
    N1 C8 H8A . . 108.6 ?
    C9 C8 H8A . . 108.6 ?
    N1 C8 H8B . . 108.6 ?
    C9 C8 H8B . . 108.6 ?
    H8A C8 H8B . . 107.6 ?
    C8 C9 C10 . . 114.44(8) ?
    C8 C9 H9A . . 108.7 ?
    C10 C9 H9A . . 108.7 ?
    C8 C9 H9B . . 108.7 ?
    C10 C9 H9B . . 108.7 ?
    H9A C9 H9B . . 107.6 ?
    N4 C10 C11 . . 113.13(8) ?
    N4 C10 C9 . . 108.99(7) ?
    C11 C10 C9 . . 110.91(8) ?
    N4 C10 H10 . . 107.9 ?
    C11 C10 H10 . . 107.9 ?
    C9 C10 H10 . . 107.9 ?
    C12 C11 C10 . . 114.31(9) ?
    C12 C11 H11A . . 108.7 ?
    C10 C11 H11A . . 108.7 ?
    C12 C11 H11B . . 108.7 ?
    C10 C11 H11B . . 108.7 ?
    H11A C11 H11B . . 107.6 ?
    C11 C12 H12A . . 109.5 ?
    C11 C12 H12B . . 109.5 ?
    H12A C12 H12B . . 109.5 ?
    C11 C12 H12C . . 109.5 ?
    H12A C12 H12C . . 109.5 ?
    H12B C12 H12C . . 109.5 ?
    N4 C13 C14 . . 111.39(8) ?
    N4 C13 C18 . . 107.91(7) ?
    C14 C13 C18 . . 109.56(8) ?
    N4 C13 H13 . . 109.3 ?
    C14 C13 H13 . . 109.3 ?
    C18 C13 H13 . . 109.3 ?
    C13 C14 C15 . . 111.35(8) ?
    C13 C14 H14A . . 109.4 ?
    C15 C14 H14A . . 109.4 ?
    C13 C14 H14B . . 109.4 ?
    C15 C14 H14B . . 109.4 ?
    H14A C14 H14B . . 108.0 ?
    C16 C15 C14 . . 111.55(8) ?
    C16 C15 H15A . . 109.3 ?
    C14 C15 H15A . . 109.3 ?
    C16 C15 H15B . . 109.3 ?
    C14 C15 H15B . . 109.3 ?
    H15A C15 H15B . . 108.0 ?
    C15 C16 C17 . . 110.92(8) ?
    C15 C16 H16A . . 109.5 ?
    C17 C16 H16A . . 109.5 ?
    C15 C16 H16B . . 109.5 ?
    C17 C16 H16B . . 109.5 ?
    H16A C16 H16B . . 108.0 ?
    C16 C17 C18 . . 110.15(8) ?
    C16 C17 H17A . . 109.6 ?
    C18 C17 H17A . . 109.6 ?
    C16 C17 H17B . . 109.6 ?
    C18 C17 H17B . . 109.6 ?
    H17A C17 H17B . . 108.1 ?
    N3 C18 C17 . . 115.38(8) ?
    N3 C18 C13 . . 111.61(7) ?
    C17 C18 C13 . . 110.41(8) ?
    N3 C18 H18 . . 106.3 ?
    C17 C18 H18 . . 106.3 ?
    C13 C18 H18 . . 106.3 ?
    N3 C19 C20 . . 110.80(8) ?
    N3 C19 H19A . . 109.5 ?
    C20 C19 H19A . . 109.5 ?
    N3 C19 H19B . . 109.5 ?
    C20 C19 H19B . . 109.5 ?
    H19A C19 H19B . . 108.1 ?
    C21 C20 C25 . . 118.57(9) ?
    C21 C20 C19 . . 120.93(9) ?
    C25 C20 C19 . . 120.51(9) ?
    C22 C21 C20 . . 120.56(10) ?
    C22 C21 H21 . . 119.7 ?
    C20 C21 H21 . . 119.7 ?
    C23 C22 C21 . . 120.26(9) ?
    C23 C22 H22 . . 119.9 ?
    C21 C22 H22 . . 119.9 ?
    C22 C23 C24 . . 119.83(9) ?
    C22 C23 H23 . . 120.1 ?
    C24 C23 H23 . . 120.1 ?
    C25 C24 C23 . . 119.68(10) ?
    C25 C24 H24 . . 120.2 ?
    C23 C24 H24 . . 120.2 ?
    C24 C25 C20 . . 121.11(9) ?
    C24 C25 H25 . . 119.4 ?
    C20 C25 H25 . . 119.4 ?
    N3 C26 C27 . . 116.35(8) ?
    N3 C26 H26A . . 108.2 ?
    C27 C26 H26A . . 108.2 ?
    N3 C26 H26B . . 108.2 ?
    C27 C26 H26B . . 108.2 ?
    H26A C26 H26B . . 107.4 ?
    C26 C27 C28 . . 115.93(8) ?
    C26 C27 H27A . . 108.3 ?
    C28 C27 H27A . . 108.3 ?
    C26 C27 H27B . . 108.3 ?
    C28 C27 H27B . . 108.3 ?
    H27A C27 H27B . . 107.4 ?
    N2 C28 C29 . . 110.17(8) ?
    N2 C28 C27 . . 108.73(7) ?
    C29 C28 C27 . . 110.59(8) ?
    N2 C28 H28 . . 109.1 ?
    C29 C28 H28 . . 109.1 ?
    C27 C28 H28 . . 109.1 ?
    C30 C29 C28 . . 114.03(9) ?
    C30 C29 H29A . . 108.7 ?
    C28 C29 H29A . . 108.7 ?
    C30 C29 H29B . . 108.7 ?
    C28 C29 H29B . . 108.7 ?
    H29A C29 H29B . . 107.6 ?
    C29 C30 H30A . . 109.5 ?
    C29 C30 H30B . . 109.5 ?
    H30A C30 H30B . . 109.5 ?
    C29 C30 H30C . . 109.5 ?
    H30A C30 H30C . . 109.5 ?
    H30B C30 H30C . . 109.5 ?
    N2 C31 C36 . . 107.60(7) ?
    N2 C31 C32 . . 116.47(8) ?
    C36 C31 C32 . . 107.83(8) ?
    N2 C31 H31 . . 108.2 ?
    C36 C31 H31 . . 108.2 ?
    C32 C31 H31 . . 108.2 ?
    C33 C32 C31 . . 110.91(8) ?
    C33 C32 H32A . . 109.5 ?
    C31 C32 H32A . . 109.5 ?
    C33 C32 H32B . . 109.5 ?
    C31 C32 H32B . . 109.5 ?
    H32A C32 H32B . . 108.0 ?
    C34 C33 C32 . . 111.53(8) ?
    C34 C33 H33A . . 109.3 ?
    C32 C33 H33A . . 109.3 ?
    C34 C33 H33B . . 109.3 ?
    C32 C33 H33B . . 109.3 ?
    H33A C33 H33B . . 108.0 ?
    C33 C34 C35 . . 111.45(8) ?
    C33 C34 H34A . . 109.3 ?
    C35 C34 H34A . . 109.3 ?
    C33 C34 H34B . . 109.3 ?
    C35 C34 H34B . . 109.3 ?
    H34A C34 H34B . . 108.0 ?
    C36 C35 C34 . . 109.00(8) ?
    C36 C35 H35A . . 109.9 ?
    C34 C35 H35A . . 109.9 ?
    C36 C35 H35B . . 109.9 ?
    C34 C35 H35B . . 109.9 ?
    H35A C35 H35B . . 108.3 ?
    N1 C36 C35 . . 113.28(8) ?
    N1 C36 C31 . . 110.70(7) ?
    C35 C36 C31 . . 112.06(8) ?
    N1 C36 H36 . . 106.8 ?
    C35 C36 H36 . . 106.8 ?
    C31 C36 H36 . . 106.8 ?
loop_
    _geom_torsion_atom_site_label_1
    _geom_torsion_atom_site_label_2
    _geom_torsion_atom_site_label_3
    _geom_torsion_atom_site_label_4
    _geom_torsion_site_symmetry_1
    _geom_torsion_site_symmetry_2
    _geom_torsion_site_symmetry_3
    _geom_torsion_site_symmetry_4
    _geom_torsion
    _geom_torsion_publ_flag
    C8 N1 C1 C2 . . . . 66.13(10) ?
    C36 N1 C1 C2 . . . . -164.73(8) ?
    N1 C1 C2 C3 . . . . 74.22(11) ?
    N1 C1 C2 C7 . . . . -105.98(10) ?
    C7 C2 C3 C4 . . . . 0.50(15) ?
    C1 C2 C3 C4 . . . . -179.69(9) ?
    C2 C3 C4 C5 . . . . -0.15(15) ?
    C3 C4 C5 C6 . . . . -0.24(16) ?
    C4 C5 C6 C7 . . . . 0.29(16) ?
    C5 C6 C7 C2 . . . . 0.05(15) ?
    C3 C2 C7 C6 . . . . -0.45(15) ?
    C1 C2 C7 C6 . . . . 179.74(9) ?
    C1 N1 C8 C9 . . . . -175.10(8) ?
    C36 N1 C8 C9 . . . . 56.07(10) ?
    N1 C8 C9 C10 . . . . 71.93(10) ?
    C13 N4 C10 C11 . . . . -68.49(10) ?
    C13 N4 C10 C9 . . . . 167.63(8) ?
    C8 C9 C10 N4 . . . . -50.59(10) ?
    C8 C9 C10 C11 . . . . -175.77(8) ?
    N4 C10 C11 C12 . . . . 177.23(8) ?
    C9 C10 C11 C12 . . . . -59.95(11) ?
    C10 N4 C13 C14 . . . . -67.86(10) ?
    C10 N4 C13 C18 . . . . 171.85(7) ?
    N4 C13 C14 C15 . . . . -175.82(8) ?
    C18 C13 C14 C15 . . . . -56.50(10) ?
    C13 C14 C15 C16 . . . . 55.23(11) ?
    C14 C15 C16 C17 . . . . -55.12(12) ?
    C15 C16 C17 C18 . . . . 56.98(11) ?
    C19 N3 C18 C17 . . . . 61.89(10) ?
    C26 N3 C18 C17 . . . . -61.94(10) ?
    C19 N3 C18 C13 . . . . -65.20(10) ?
    C26 N3 C18 C13 . . . . 170.97(8) ?
    C16 C17 C18 N3 . . . . 173.18(8) ?
    C16 C17 C18 C13 . . . . -59.12(10) ?
    N4 C13 C18 N3 . . . . -50.19(10) ?
    C14 C13 C18 N3 . . . . -171.62(8) ?
    N4 C13 C18 C17 . . . . -179.93(7) ?
    C14 C13 C18 C17 . . . . 58.63(10) ?
    C26 N3 C19 C20 . . . . -70.03(9) ?
    C18 N3 C19 C20 . . . . 163.57(8) ?
    N3 C19 C20 C21 . . . . 111.49(10) ?
    N3 C19 C20 C25 . . . . -68.03(11) ?
    C25 C20 C21 C22 . . . . 0.13(15) ?
    C19 C20 C21 C22 . . . . -179.40(9) ?
    C20 C21 C22 C23 . . . . 0.30(15) ?
    C21 C22 C23 C24 . . . . -0.43(15) ?
    C22 C23 C24 C25 . . . . 0.12(15) ?
    C23 C24 C25 C20 . . . . 0.32(15) ?
    C21 C20 C25 C24 . . . . -0.44(15) ?
    C19 C20 C25 C24 . . . . 179.09(9) ?
    C19 N3 C26 C27 . . . . 178.66(8) ?
    C18 N3 C26 C27 . . . . -54.73(11) ?
    N3 C26 C27 C28 . . . . -73.19(10) ?
    C31 N2 C28 C29 . . . . 73.32(10) ?
    C31 N2 C28 C27 . . . . -165.34(8) ?
    C26 C27 C28 N2 . . . . 53.90(10) ?
    C26 C27 C28 C29 . . . . 174.98(8) ?
    N2 C28 C29 C30 . . . . -176.58(8) ?
    C27 C28 C29 C30 . . . . 63.19(11) ?
    C28 N2 C31 C36 . . . . -175.09(8) ?
    C28 N2 C31 C32 . . . . 63.80(11) ?
    N2 C31 C32 C33 . . . . 178.67(8) ?
    C36 C31 C32 C33 . . . . 57.68(10) ?
    C31 C32 C33 C34 . . . . -56.30(11) ?
    C32 C33 C34 C35 . . . . 54.94(12) ?
    C33 C34 C35 C36 . . . . -55.57(11) ?
    C1 N1 C36 C35 . . . . -67.88(10) ?
    C8 N1 C36 C35 . . . . 59.27(10) ?
    C1 N1 C36 C31 . . . . 58.97(10) ?
    C8 N1 C36 C31 . . . . -173.89(8) ?
    C34 C35 C36 N1 . . . . -174.29(8) ?
    C34 C35 C36 C31 . . . . 59.58(10) ?
    N2 C31 C36 N1 . . . . 45.54(10) ?
    C32 C31 C36 N1 . . . . 171.92(8) ?
    N2 C31 C36 C35 . . . . 173.06(7) ?
    C32 C31 C36 C35 . . . . -60.55(10) ?
loop_
    _geom_hbond_atom_site_label_D
    _geom_hbond_atom_site_label_H
    _geom_hbond_atom_site_label_A
    _geom_hbond_site_symmetry_A
    _geom_hbond_distance_DH
    _geom_hbond_distance_HA
    _geom_hbond_distance_DA
    _geom_hbond_angle_DHA
    N1 H1 N2 . 0.897(11) 2.323(13) 2.7400(11) 108.3(10)
    N1 H1 N4 . 0.897(11) 2.122(11) 2.8156(11) 133.5(11)
    N2 H2 N3 . 0.876(11) 2.193(10) 2.9293(11) 141.5(11)
    N4 H4 N3 . 0.882(10) 2.332(12) 2.7992(11) 113.2(10)
    C1 H1a O1 . 0.99 2.36 3.2096(13) 143
    C9 H9a O3 2_555 0.99 2.40 3.3620(12) 165
    C34 H34a O3 2_555 0.99 2.50 3.3876(13) 150
    C8 H8a Cg3 2_545 0.99 2.53 3.4008(11) 146
    C26 H26b Cg1 2_655 0.99 2.71 3.5899(11) 149
