# Supplementary material for: 2,13-Dibenzyl-5,16-diethyl-2,6,13,17-tetra­aza­tricyclo­[16.4.0.07,12]docosan-2-ium nitrate
Source: Acta Crystallogr Sect E Struct Rep Online. 2011 Jul 30;67(Pt 8):o2173–4. doi: 10.1107/S1600536811029692 (PMC3213608; doi:10.1107/S1600536811029692)
Supplement: Supplementary file 2 [file e-67-o2173-Isup2.hkl]

# 
# h,k,l, Fc-squared, Fo-squared, sigma(Fo-squared) and status flag 
# 
data_I
_shelx_title '  P21/n' 
_shelx_refln_list_code          4 
_shelx_F_calc_maximum      326.06 
_exptl_crystal_F_000      1328.00 
_reflns_d_resolution_high  0.8004 
 
loop_ 
 _symmetry_equiv_pos_as_xyz 
 'x, y, z' 
 '-x+1/2, y+1/2, -z+1/2' 
 '-x, -y, -z' 
 'x-1/2, -y-1/2, z-1/2' 
 
_cell_length_a    10.7882 
_cell_length_b    16.2785 
_cell_length_c    19.0962 
_cell_angle_alpha  90.000 
_cell_angle_beta   98.246 
_cell_angle_gamma  90.000 
 
_shelx_F_squared_multiplier     1.000 
 
loop_ 
 _refln_index_h 
 _refln_index_k 
 _refln_index_l 
 _refln_F_squared_calc 
 _refln_F_squared_meas 
 _refln_F_squared_sigma 
 _refln_observed_status 
   2   0   0      472.27      344.62      4.19 o 
   4   0   0     6174.64     6129.65     25.53 o 
   6   0   0     5505.90     5898.17     34.92 o 
   8   0   0       54.68       54.82      2.69 o 
  10   0   0      423.95      417.65      8.42 o 
  12   0   0     1395.79     1366.45     32.68 o 
   1   1   0    18447.60    16795.03     67.69 o 
   2   1   0      739.92      626.68      5.53 o 
   3   1   0     4343.57     4257.65     36.92 o 
   4   1   0     1270.72     1277.13      7.72 o 
   5   1   0       25.40       29.81      1.53 o 
   6   1   0       19.24       17.71      1.22 o 
   7   1   0      180.57      250.89      7.00 o 
   8   1   0      257.67      284.17      4.24 o 
   9   1   0      906.68      907.70      8.08 o 
  10   1   0      236.16      243.26      4.21 o 
  11   1   0      155.37      133.10      2.96 o 
  12   1   0       24.04       26.63      1.59 o 
  13   1   0        6.82        7.89      1.30 o 
   0   2   0      775.62      831.79     14.22 o 
   1   2   0      880.48      758.81      8.11 o 
   2   2   0     2771.15     2751.59     33.22 o 
   3   2   0     2267.88     2271.76     16.75 o 
   4   2   0       48.51       59.97      2.03 o 
   5   2   0     1973.11     2237.32     15.56 o 
   6   2   0      369.58      325.96      5.47 o 
   7   2   0       53.85       66.22      4.42 o 
   8   2   0      460.35      445.03      6.24 o 
   9   2   0     1479.74     1407.12     12.35 o 
  10   2   0      414.99      433.76      6.45 o 
  11   2   0     1085.09     1089.59     12.29 o 
  12   2   0      147.81      140.07      2.91 o 
  13   2   0       94.82       84.07      3.79 o 
   1   3   0    39774.80    37836.90    351.48 o 
   2   3   0    46183.64    44096.86    401.44 o 
   3   3   0     3010.69     3350.35     88.09 o 
   4   3   0     8468.57     9083.23    105.71 o 
   5   3   0        4.27        7.32      1.53 o 
   6   3   0       92.78       95.75      3.72 o 
   7   3   0       28.04       19.23      2.63 o 
   8   3   0        0.05        1.49      0.66 o 
   9   3   0        7.81       11.84      1.22 o 
  10   3   0       51.14       59.34      2.85 o 
  11   3   0       23.92       31.31      1.95 o 
  12   3   0      394.66      398.80      4.80 o 
  13   3   0        9.64        8.90      1.39 o 
   0   4   0    17542.11    17531.16    443.28 o 
   1   4   0     1324.66     1213.43     15.17 o 
   2   4   0     9754.41     9449.82    147.43 o 
   3   4   0      227.18      186.37      4.64 o 
   4   4   0     3393.92     3659.53    154.33 o 
   5   4   0     1100.74     1339.48     26.60 o 
   6   4   0     1151.90     1167.59     29.03 o 
   7   4   0      251.84      233.76      8.94 o 
   8   4   0      354.58      363.20      5.12 o 
   9   4   0     2064.18     2035.28     23.54 o 
  10   4   0      157.99      160.31      4.54 o 
  11   4   0       22.74       23.05      1.71 o 
  12   4   0      701.79      687.89      9.27 o 
  13   4   0      220.71      199.00      5.29 o 
   1   5   0      108.95       93.00      2.10 o 
   2   5   0    13680.11    13900.18    285.60 o 
   3   5   0     2983.27     2978.85     74.85 o 
   4   5   0        3.31        3.85      1.81 o 
   5   5   0     3558.77     3785.59     69.00 o 
   6   5   0      491.54      528.96     19.16 o 
   7   5   0     2585.75     2723.24     62.01 o 
   8   5   0       10.44       15.14      1.85 o 
   9   5   0     1135.37     1125.27     11.79 o 
  10   5   0       49.84       61.70      2.76 o 
  11   5   0      145.46      144.17      5.80 o 
  12   5   0      668.07      653.79     20.84 o 
   0   6   0       13.70       33.91     10.90 o 
   1   6   0     2426.83     2711.52     64.54 o 
   2   6   0    11669.33    12519.28    297.07 o 
   3   6   0    27587.76    29912.85    782.55 o 
   4   6   0       91.05      108.83      4.75 o 
   5   6   0       47.70       64.36      2.73 o 
   6   6   0       61.07       78.71      5.50 o 
   7   6   0       84.38       77.75      2.82 o 
   8   6   0       22.56       19.22      1.61 o 
   9   6   0      194.34      203.61      6.29 o 
  10   6   0        0.47        2.86      2.67 o 
  11   6   0        2.07        6.82      1.17 o 
  12   6   0        3.81        4.75      0.73 o 
   1   7   0        4.96        6.02      0.72 o 
   2   7   0     4224.79     4694.54    151.41 o 
   3   7   0    10810.81    11964.34    392.27 o 
   4   7   0       85.31      139.08      4.89 o 
   5   7   0      584.24      729.26     22.70 o 
   6   7   0      238.62      246.71     15.13 o 
   7   7   0       76.71       61.04      2.02 o 
   8   7   0     1558.58     1474.92     93.07 o 
   9   7   0      543.83      488.08     19.94 o 
  10   7   0        7.52       10.29      2.31 o 
  11   7   0       43.65       47.27      2.02 o 
  12   7   0       31.58       21.21      2.18 o 
   0   8   0     4010.27     4073.77    206.74 o 
   1   8   0      197.86      188.31      7.89 o 
   2   8   0     1034.99     1119.47     36.10 o 
   3   8   0     1146.74     1192.66     45.33 o 
   4   8   0     3950.86     4333.27    141.20 o 
   5   8   0      318.78      415.14     20.92 o 
   6   8   0     1294.11     1189.25     35.45 o 
   7   8   0      389.30      354.04     10.95 o 
   8   8   0        4.19       13.45      6.16 o 
   9   8   0      264.33      262.69     13.77 o 
  10   8   0      250.73      214.81     16.52 o 
  11   8   0       32.80       42.04      2.43 o 
  12   8   0       76.95       84.16      3.16 o 
   1   9   0        0.23        8.40      1.16 o 
   2   9   0      374.41      348.37     20.21 o 
   3   9   0        1.92       12.39      1.77 o 
   4   9   0      479.61      574.83     25.84 o 
   5   9   0        8.35       13.93      1.58 o 
   6   9   0      693.03      738.18     28.14 o 
   7   9   0      294.77      251.24      7.43 o 
   8   9   0     1481.23     1538.89     64.03 o 
   9   9   0       39.20       35.53      2.80 o 
  10   9   0      658.77      640.88     56.82 o 
  11   9   0       40.00       50.54      2.65 o 
   0  10   0      377.60      295.93     20.85 o 
   1  10   0      464.71      471.91     31.96 o 
   2  10   0     2364.63     2480.70    108.88 o 
   3  10   0     2454.43     2605.40    122.86 o 
   4  10   0      611.98      669.58     34.75 o 
   5  10   0     1757.78     1799.67     94.82 o 
   6  10   0      926.01      944.63     32.98 o 
   7  10   0      207.10      259.78     17.07 o 
   8  10   0       42.86       21.59      1.62 o 
   9  10   0       11.73       11.19      1.61 o 
  10  10   0     5620.34     5445.04    304.85 o 
  11  10   0        0.33        3.01      0.54 o 
   1  11   0     1852.80     1751.04    131.82 o 
   2  11   0        8.40       11.39      2.04 o 
   3  11   0     2148.71     2544.37    134.92 o 
   4  11   0       30.25       39.98      1.90 o 
   5  11   0     1208.90     1329.65     49.38 o 
   6  11   0      352.12      365.43     20.53 o 
   7  11   0       53.80       46.27      2.00 o 
   8  11   0      257.02      175.95      7.80 o 
   9  11   0      891.47      913.75     36.85 o 
  10  11   0       60.21       74.66      3.37 o 
  11  11   0       83.25       98.19      4.84 o 
   0  12   0      441.29      429.15     45.65 o 
   1  12   0     1654.80     1601.30     51.23 o 
   2  12   0      242.13      267.20     11.40 o 
   3  12   0        9.19       12.50      1.37 o 
   4  12   0        0.45        6.97      0.85 o 
   5  12   0      791.54      622.26     34.68 o 
   6  12   0       66.66       46.59      1.98 o 
   7  12   0       22.79       33.22      1.52 o 
   8  12   0        2.76        3.01      0.58 o 
   9  12   0      209.20      211.71      6.84 o 
  10  12   0        8.88        5.08      0.99 o 
   1  13   0     2277.56     2348.50     79.23 o 
   2  13   0      553.30      555.26     26.54 o 
   3  13   0      337.16      350.03     16.38 o 
   4  13   0       49.58       57.40      4.68 o 
   5  13   0     1054.70     1246.23     73.14 o 
   6  13   0      384.59      503.08     37.96 o 
   7  13   0     1492.33     1536.40     73.73 o 
   8  13   0      248.55      253.63     11.13 o 
   9  13   0      761.18      707.92     24.22 o 
  10  13   0      169.35      185.60      3.22 o 
   0  14   0        6.53       27.66     17.45 o 
   1  14   0     1097.81     1027.77     42.28 o 
   2  14   0      636.49      662.64     36.11 o 
   3  14   0        3.52        8.92      0.89 o 
   4  14   0      135.07      133.18      7.37 o 
   5  14   0      215.85      282.93     17.63 o 
   6  14   0       48.97       35.04      3.94 o 
   7  14   0      351.18      304.82     16.13 o 
   8  14   0      109.02      117.01      7.95 o 
   9  14   0      401.08      428.91      4.62 o 
   1  15   0     1008.60     1017.12     54.49 o 
   2  15   0      138.60      160.41     10.37 o 
   3  15   0       16.38       18.44      1.20 o 
   4  15   0     1061.89     1007.49     58.07 o 
   5  15   0      648.33      597.95     42.25 o 
   6  15   0        4.21        2.78      0.72 o 
   7  15   0        4.93        2.22      0.81 o 
   8  15   0        0.53        0.62      0.90 o 
   0  16   0     1487.32     1494.77    200.64 o 
   1  16   0      994.28     1061.15     64.32 o 
   2  16   0      100.09       94.05      6.34 o 
   3  16   0      254.69      237.42     14.83 o 
   4  16   0      663.22      737.84     39.99 o 
   5  16   0      500.07      506.97     39.57 o 
   6  16   0      700.50      771.60     58.29 o 
   7  16   0       83.12       74.81      6.86 o 
   8  16   0       74.25       74.46      2.29 o 
   1  17   0      128.72      153.20     11.50 o 
   2  17   0      190.87      172.22      9.54 o 
   3  17   0       58.72       52.32      2.42 o 
   4  17   0      371.99      361.06     26.37 o 
   5  17   0        1.62        3.82      0.67 o 
   6  17   0       10.15        2.19      0.43 o 
   7  17   0       36.46       40.66      2.25 o 
   0  18   0     3455.33     3401.37    586.10 o 
   1  18   0      385.40      396.17     38.47 o 
   2  18   0        3.13        2.47      0.69 o 
   3  18   0      513.39      519.85     36.15 o 
   4  18   0       51.18       55.77      3.19 o 
   5  18   0      127.60      137.38      7.54 o 
   6  18   0       15.75       25.71      1.38 o 
   1  19   0      117.14      120.17     13.02 o 
   2  19   0      947.64      884.75     71.30 o 
   3  19   0      888.21      841.93     38.19 o 
   4  19   0     1598.40     1582.03     57.09 o 
 -13   0   1      105.21      100.98      4.10 o 
 -11   0   1      171.49      185.37      4.66 o 
  -9   0   1       45.25       45.78      2.71 o 
  -7   0   1      214.47      223.24      7.61 o 
  -5   0   1      183.29      182.61      5.69 o 
  -3   0   1       48.12       40.84      1.86 o 
  -1   0   1      153.53      136.77      3.11 o 
   1   0   1       25.26       22.14      0.89 o 
   3   0   1        6.13        7.47      0.86 o 
   5   0   1      640.81      678.44      8.54 o 
   7   0   1       16.29       19.25      4.20 o 
   9   0   1      134.70      141.20      4.50 o 
  11   0   1      121.91      130.73      3.64 o 
  13   0   1       15.27       22.44      1.99 o 
 -13   1   1        6.79        6.89      0.86 o 
 -12   1   1       43.93       46.68      1.80 o 
 -11   1   1       29.27       25.80      1.40 o 
 -10   1   1       75.23       84.73      2.82 o 
  -9   1   1       20.24       17.43      1.26 o 
  -8   1   1       19.10       17.33      1.12 o 
  -7   1   1       79.40       70.02      3.05 o 
  -6   1   1      177.34      165.42      4.73 o 
  -5   1   1      161.44      135.09      3.19 o 
  -4   1   1        2.94        2.44      0.52 o 
  -3   1   1      151.52      120.00      2.32 o 
  -2   1   1      205.66      222.95      2.48 o 
  -1   1   1      437.24      357.08      2.23 o 
   0   1   1       24.37       21.97      0.60 o 
   1   1   1      410.92      333.30      3.76 o 
   2   1   1      232.46      231.96      2.86 o 
   3   1   1      275.22      217.16      2.76 o 
   4   1   1      260.78      243.63      3.40 o 
   5   1   1       65.48       53.71      1.83 o 
   6   1   1       93.15       89.97      3.22 o 
   7   1   1      102.28       87.91      5.94 o 
   8   1   1       10.28        8.09      0.81 o 
   9   1   1       20.08       18.63      1.36 o 
  10   1   1      191.11      202.98      3.75 o 
  11   1   1        3.59        4.17      0.84 o 
  12   1   1      173.18      171.90      3.68 o 
  13   1   1        4.40        3.67      1.86 o 
 -13   2   1      121.71      117.04      4.57 o 
 -12   2   1       57.08       60.47      2.02 o 
 -11   2   1      323.48      333.71      6.23 o 
 -10   2   1      125.86      128.22      3.09 o 
  -9   2   1        0.01       -0.59      0.59 o 
  -8   2   1      110.10      114.21      4.02 o 
  -7   2   1      216.59      236.79      8.32 o 
  -6   2   1      481.44      453.85      7.93 o 
  -5   2   1      241.87      242.89      4.32 o 
  -4   2   1      817.96      760.82     14.07 o 
  -3   2   1      200.75      173.58      2.90 o 
  -2   2   1     1706.09     1556.13     18.15 o 
  -1   2   1       11.39       15.05      0.56 o 
   0   2   1      481.60      460.07      5.52 o 
   1   2   1       70.94       64.42      1.30 o 
   2   2   1      674.44      609.57      5.29 o 
   3   2   1      171.96      145.90      3.31 o 
   4   2   1      554.38      530.37      5.60 o 
   5   2   1      286.12      297.53      4.69 o 
   6   2   1      674.24      654.55     12.76 o 
   7   2   1       59.40       64.56      3.70 o 
   8   2   1      228.50      234.58      4.51 o 
   9   2   1       85.85       92.99      3.00 o 
  10   2   1       15.75       18.29      1.45 o 
  11   2   1      229.63      240.16      4.51 o 
  12   2   1       70.91       72.25      2.40 o 
  13   2   1        9.34        9.24      1.31 o 
 -13   3   1       13.88       12.00      1.64 o 
 -12   3   1      152.22      154.52      3.12 o 
 -11   3   1      142.14      149.57      4.16 o 
 -10   3   1       35.34       33.86      2.22 o 
  -9   3   1       85.54       87.89      3.03 o 
  -8   3   1       19.85       18.63      1.28 o 
  -7   3   1      205.06      192.84      9.07 o 
  -6   3   1      142.88      150.33      4.61 o 
  -5   3   1      382.00      316.41      7.02 o 
  -4   3   1        0.37        0.05      0.46 o 
  -3   3   1     1129.66      948.92     15.16 o 
  -2   3   1       87.70       83.17      1.39 o 
  -1   3   1      961.79      795.52     12.30 o 
   0   3   1        5.74        6.56      0.53 o 
   1   3   1     1168.59      988.56     11.11 o 
   2   3   1       21.94       18.38      1.91 o 
   3   3   1      987.64      837.02      9.65 o 
   4   3   1      318.91      343.20      6.06 o 
   5   3   1     1125.86     1041.24     11.85 o 
   6   3   1      180.04      195.69      7.44 o 
   7   3   1      303.50      284.51      9.39 o 
   8   3   1       57.96       54.32      2.04 o 
   9   3   1       24.59       23.98      1.61 o 
  10   3   1       84.29       93.09      3.46 o 
  11   3   1      113.00      114.82      3.14 o 
  12   3   1       49.29       46.68      1.94 o 
  13   3   1        4.16        3.02      0.77 o 
 -13   4   1       13.36       13.81      1.62 o 
 -12   4   1        1.05        1.57      0.70 o 
 -11   4   1      134.13      136.15      3.88 o 
 -10   4   1       28.20       30.80      2.11 o 
  -9   4   1       19.05       19.09      2.23 o 
  -8   4   1       64.14       67.96      2.46 o 
  -7   4   1      321.14      358.52     28.56 o 
  -6   4   1      194.29      204.11      7.59 o 
  -5   4   1       17.31       15.64      1.26 o 
  -4   4   1       92.13       75.72      2.44 o 
  -3   4   1        0.76        1.20      0.26 o 
  -2   4   1       98.25       68.94      2.30 o 
  -1   4   1      511.92      507.14      5.20 o 
   0   4   1      674.39      567.21     11.30 o 
   1   4   1      331.17      336.65      3.69 o 
   2   4   1     1150.98     1063.45     17.58 o 
   3   4   1        2.68        2.15      0.53 o 
   4   4   1      237.37      222.30     12.09 o 
   5   4   1      133.28      130.83      4.36 o 
   6   4   1      146.74      150.19      5.08 o 
   7   4   1      105.03      117.60     10.59 o 
   8   4   1      277.59      276.00      7.62 o 
   9   4   1        2.70        0.24      1.34 o 
  10   4   1        6.28        8.22      1.11 o 
  11   4   1      273.00      268.76      4.65 o 
  12   4   1        8.99       10.08      1.11 o 
 -12   5   1       74.80       72.28      2.80 o 
 -11   5   1       88.61       87.78      3.92 o 
 -10   5   1      307.53      312.41     11.09 o 
  -9   5   1       16.84       21.35      2.17 o 
  -8   5   1        3.57        4.31      0.91 o 
  -7   5   1      101.46      100.63      3.19 o 
  -6   5   1      246.57      270.57      9.08 o 
  -5   5   1      184.44      190.47      5.52 o 
  -4   5   1       21.69       29.91      1.65 o 
  -3   5   1        3.92       10.16      0.93 o 
  -2   5   1      768.55      765.33     16.41 o 
  -1   5   1       28.29       43.47      1.52 o 
   0   5   1       27.37       25.31      0.92 o 
   1   5   1       20.79       49.78      1.67 o 
   2   5   1      114.82      162.91      4.44 o 
   3   5   1       13.37        5.45      0.74 o 
   4   5   1      252.49      260.88      5.83 o 
   5   5   1      117.12      104.52      4.47 o 
   6   5   1      130.14      148.09      6.88 o 
   7   5   1       15.14       12.81      1.12 o 
   8   5   1       83.49       73.38      2.50 o 
   9   5   1        5.95        3.19      0.90 o 
  10   5   1      190.29      194.10      4.81 o 
  11   5   1        2.15        1.96      0.76 o 
  12   5   1      179.29      171.35      6.36 o 
 -12   6   1        4.01        5.07      0.84 o 
 -11   6   1       58.35       64.37      2.78 o 
 -10   6   1      110.48      123.00      6.43 o 
  -9   6   1       17.96       14.09      1.88 o 
  -8   6   1       61.82       65.33      2.50 o 
  -7   6   1        9.97        9.60      1.51 o 
  -6   6   1       67.01       67.10      4.78 o 
  -5   6   1      115.43      107.31      4.36 o 
  -4   6   1        2.89        1.09      0.57 o 
  -3   6   1       32.46       28.59      1.62 o 
  -2   6   1       44.21       75.79      3.49 o 
  -1   6   1       90.79       84.81      2.31 o 
   0   6   1       98.49      149.70      3.43 o 
   1   6   1      243.72      246.47      5.58 o 
   2   6   1       42.98       66.69      3.38 o 
   3   6   1        2.55        1.65      0.85 o 
   4   6   1       39.43       39.61      3.58 o 
   5   6   1      238.78      235.96      6.40 o 
   6   6   1      211.82      210.05      8.56 o 
   7   6   1      473.91      468.87     11.73 o 
   8   6   1       14.90       18.13      1.53 o 
   9   6   1       59.62       62.81      3.50 o 
  10   6   1        3.44        3.44      1.05 o 
  11   6   1        8.56        9.75      1.05 o 
  12   6   1       22.09       20.78      1.53 o 
 -12   7   1      141.97      134.16      7.02 o 
 -11   7   1       34.10       29.93      2.02 o 
 -10   7   1      139.26      136.45     13.19 o 
  -9   7   1        5.20        6.57      2.43 o 
  -8   7   1       16.87       13.89      1.52 o 
  -7   7   1      113.97      107.71      3.93 o 
  -6   7   1      440.45      411.89     31.72 o 
  -5   7   1       19.25       18.35      2.04 o 
  -4   7   1       17.06       21.97      1.62 o 
  -3   7   1      147.00      156.53      3.91 o 
  -2   7   1       97.73      100.46      3.48 o 
  -1   7   1      403.05      402.99      9.59 o 
   0   7   1       23.80       19.13      1.03 o 
   1   7   1       48.45       46.03      1.77 o 
   2   7   1       63.37       62.04      2.73 o 
   3   7   1       82.93       89.55      3.66 o 
   4   7   1      231.69      250.42      9.33 o 
   5   7   1       19.29       16.43      1.89 o 
   6   7   1       10.58       10.94      2.34 o 
   7   7   1       42.04       38.05      1.84 o 
   8   7   1        2.58        4.03      0.99 o 
   9   7   1       22.76       23.93      3.23 o 
  10   7   1       22.42       25.38      2.84 o 
  11   7   1       13.95       14.94      1.21 o 
  12   7   1       27.23       26.55      3.64 o 
 -12   8   1       17.25       20.16      0.91 o 
 -11   8   1       57.69       63.43      2.56 o 
 -10   8   1        0.88        0.56      1.02 o 
  -9   8   1        0.58        0.09      1.01 o 
  -8   8   1        9.08        9.87      1.11 o 
  -7   8   1        0.00       -0.34      0.54 o 
  -6   8   1       22.89       22.36      1.53 o 
  -5   8   1       74.27       61.92      3.56 o 
  -4   8   1       12.95       16.12      2.04 o 
  -3   8   1      850.90      968.80     34.06 o 
  -2   8   1      938.64     1053.12     42.28 o 
  -1   8   1       45.57       44.32      1.83 o 
   0   8   1        4.25        7.45      0.75 o 
   1   8   1       15.69       12.66      1.16 o 
   2   8   1       56.10       66.28      3.43 o 
   3   8   1       11.77       14.49      1.73 o 
   4   8   1       99.07       91.00      4.25 o 
   5   8   1      170.11      135.44      6.66 o 
   6   8   1       21.89       21.51      1.41 o 
   7   8   1      103.09      103.50      3.19 o 
   8   8   1       24.41       20.68      1.69 o 
   9   8   1       22.96       24.48      2.30 o 
  10   8   1       43.81       44.60      4.02 o 
  11   8   1      254.06      219.56      8.70 o 
  12   8   1        2.44        2.21      0.55 o 
 -12   9   1       71.85       64.52      2.77 o 
 -11   9   1       42.63       39.00      1.42 o 
 -10   9   1       77.11       73.87      9.39 o 
  -9   9   1      128.77      128.11      8.69 o 
  -8   9   1       74.34       77.38      5.53 o 
  -7   9   1      274.00      262.84     11.48 o 
  -6   9   1      324.01      325.36     15.24 o 
  -5   9   1      110.04       98.29      5.01 o 
  -4   9   1      123.87      143.06      8.82 o 
  -3   9   1        1.29        1.62      0.63 o 
  -2   9   1        2.45        6.59      1.08 o 
  -1   9   1       38.57       32.91      2.27 o 
   0   9   1       12.17       19.18      1.43 o 
   1   9   1       54.65       52.44      2.62 o 
   2   9   1      114.82      102.98      6.68 o 
   3   9   1       28.11       22.53      2.31 o 
   4   9   1        1.93        3.01      1.03 o 
   5   9   1      154.01      140.54      5.80 o 
   6   9   1      437.55      428.72     13.09 o 
   7   9   1      109.83      104.22      5.55 o 
   8   9   1        7.76        5.60      0.85 o 
   9   9   1       46.14       52.71      4.19 o 
  10   9   1       58.90       57.69      3.76 o 
  11   9   1       36.32       33.52      1.38 o 
 -11  10   1        0.62        1.70      0.44 o 
 -10  10   1        0.05        0.57      1.23 o 
  -9  10   1       23.80       22.16      2.09 o 
  -8  10   1      494.81      490.22     23.19 o 
  -7  10   1      143.00      147.98      7.29 o 
  -6  10   1       21.02       19.23      1.65 o 
  -5  10   1       10.49       10.58      1.04 o 
  -4  10   1      246.75      244.86      6.26 o 
  -3  10   1       47.01       49.96      3.38 o 
  -2  10   1      159.16      154.58      7.25 o 
  -1  10   1        2.47        2.17      1.36 o 
   0  10   1       48.51       38.53      2.59 o 
   1  10   1       60.50       64.11      3.50 o 
   2  10   1       37.25       31.84      2.08 o 
   3  10   1       79.73       83.35      5.95 o 
   4  10   1       68.32       56.80      2.76 o 
   5  10   1       31.30       31.45      1.61 o 
   6  10   1        8.88       10.55      1.05 o 
   7  10   1       30.14       32.29      1.97 o 
   8  10   1      182.83      173.91      8.03 o 
   9  10   1        0.37        0.33      0.81 o 
  10  10   1       18.57       17.19      3.87 o 
  11  10   1       24.72       25.59      1.14 o 
 -11  11   1        0.86        1.57      0.40 o 
 -10  11   1       72.83       60.74      3.87 o 
  -9  11   1       17.66       21.69      1.35 o 
  -8  11   1       89.06      104.60      5.29 o 
  -7  11   1      261.82      245.66     14.98 o 
  -6  11   1       67.46       60.25      3.49 o 
  -5  11   1      364.91      336.37     14.24 o 
  -4  11   1       40.16       39.28      1.89 o 
  -3  11   1      108.54       88.12      2.98 o 
  -2  11   1        4.31        3.17      1.13 o 
  -1  11   1       18.08       13.62      2.47 o 
   0  11   1       64.38       73.07      3.70 o 
   1  11   1        5.33        7.76      2.32 o 
   2  11   1       82.91       65.73      4.13 o 
   3  11   1      131.78      119.71      5.32 o 
   4  11   1      112.97      103.86      4.19 o 
   5  11   1      976.79      971.77     55.77 o 
   6  11   1      368.67      376.42     19.90 o 
   7  11   1      334.06      311.42     20.17 o 
   8  11   1        0.14        0.43      0.57 o 
   9  11   1      203.37      203.07     10.42 o 
  10  11   1       13.95       14.78      1.13 o 
  11  11   1        5.35        8.33      1.17 o 
 -10  12   1       93.99       91.55      2.41 o 
  -9  12   1       35.41       37.49      1.57 o 
  -8  12   1       12.73       17.52      1.24 o 
  -7  12   1        6.46        2.26      0.62 o 
  -6  12   1      577.06      567.08     32.87 o 
  -5  12   1        9.98        9.29      0.97 o 
  -4  12   1       40.04       34.76      1.57 o 
  -3  12   1       31.42       40.43      1.83 o 
  -2  12   1      293.12      303.31      9.34 o 
  -1  12   1      135.17      125.46      6.21 o 
   0  12   1       23.46       27.93      1.95 o 
   1  12   1      244.37      241.88      8.14 o 
   2  12   1      287.79      312.36      9.84 o 
   3  12   1       15.25       13.11      0.89 o 
   4  12   1       10.55       11.29      0.95 o 
   5  12   1        0.04        2.22      0.70 o 
   6  12   1      108.82      106.45      5.52 o 
   7  12   1      129.41      121.35      5.23 o 
   8  12   1      144.80      144.33      6.48 o 
   9  12   1      233.46      222.76      7.90 o 
  10  12   1      119.28      119.31      6.35 o 
 -10  13   1       43.03       44.78      2.14 o 
  -9  13   1       18.45       12.44      0.86 o 
  -8  13   1      138.73      142.00      7.45 o 
  -7  13   1      395.14      380.18     20.49 o 
  -6  13   1       23.52       23.45      2.01 o 
  -5  13   1        6.13        7.29      1.00 o 
  -4  13   1       34.93       29.68      1.45 o 
  -3  13   1      177.91      171.30      6.74 o 
  -2  13   1        8.79        9.36      0.81 o 
  -1  13   1       38.84       34.38      1.58 o 
   0  13   1       61.97       63.59      2.24 o 
   1  13   1      106.98      126.84      5.72 o 
   2  13   1        0.03        0.03      0.55 o 
   3  13   1      134.75      136.91      6.08 o 
   4  13   1       13.65       14.79      1.24 o 
   5  13   1      527.29      515.70     30.63 o 
   6  13   1       23.00       23.98      1.45 o 
   7  13   1      164.24      164.01      8.11 o 
   8  13   1       43.86       52.30      1.92 o 
   9  13   1      119.30      122.58      3.34 o 
  10  13   1       56.84       50.31      2.00 o 
  -9  14   1       52.97       62.36      2.19 o 
  -8  14   1        1.67        2.45      0.66 o 
  -7  14   1      199.84      193.54     13.37 o 
  -6  14   1       17.30       18.39      1.84 o 
  -5  14   1        2.56        3.75      0.78 o 
  -4  14   1      280.26      276.11     16.41 o 
  -3  14   1        0.52        0.32      0.57 o 
  -2  14   1       55.88       58.07      4.18 o 
  -1  14   1      323.90      304.88     17.27 o 
   0  14   1       16.62       20.21      1.73 o 
   1  14   1      236.27      259.63     12.96 o 
   2  14   1      309.08      337.09     12.97 o 
   3  14   1       28.03       29.21      2.45 o 
   4  14   1        0.72        1.65      0.65 o 
   5  14   1       12.08       17.21      1.26 o 
   6  14   1      111.31      100.85      6.64 o 
   7  14   1        8.53        7.69      0.84 o 
   8  14   1       15.13       14.82      0.93 o 
   9  14   1      191.15      169.04      4.80 o 
  -9  15   1        0.01       -1.17      1.17 o 
  -8  15   1        1.69        3.98      3.13 o 
  -7  15   1       12.17       10.53      1.07 o 
  -6  15   1        5.14        2.10      0.89 o 
  -5  15   1      143.08      139.20     13.28 o 
  -4  15   1       97.44       89.76      5.83 o 
  -3  15   1      422.64      388.49     25.84 o 
  -2  15   1        0.00        0.38      0.57 o 
  -1  15   1       36.60       28.12      1.95 o 
   0  15   1        2.16        1.55      0.74 o 
   1  15   1      567.94      564.71     31.88 o 
   2  15   1       45.49       47.68      2.10 o 
   3  15   1       48.07       57.89      4.05 o 
   4  15   1        4.84        6.61      0.85 o 
   5  15   1       27.78       28.21      2.16 o 
   6  15   1       23.47       28.64      2.21 o 
   7  15   1      264.95      259.08     21.57 o 
   8  15   1        5.89        5.80      0.74 o 
  -8  16   1        9.05        8.46      0.77 o 
  -7  16   1       88.59       98.14      5.16 o 
  -6  16   1       64.26       53.19      4.70 o 
  -5  16   1       40.81       47.64      7.84 o 
  -4  16   1        2.78        3.51      0.62 o 
  -3  16   1        3.71        4.05      0.62 o 
  -2  16   1      176.68      173.98     11.73 o 
  -1  16   1       38.58       43.59      2.55 o 
   0  16   1        1.06        1.26      0.81 o 
   1  16   1        0.00        0.32      0.65 o 
   2  16   1        3.34        7.62      0.98 o 
   3  16   1       75.59       83.35      3.97 o 
   4  16   1        0.41        2.00      0.66 o 
   5  16   1        4.60        4.01      0.80 o 
   6  16   1       22.47       16.14      1.16 o 
   7  16   1       60.12       57.65      4.34 o 
   8  16   1       20.01       22.05      1.96 o 
  -7  17   1       40.70       35.51      2.15 o 
  -6  17   1       31.86       29.84      1.82 o 
  -5  17   1       18.22       20.39      1.38 o 
  -4  17   1       16.88       16.63      1.08 o 
  -3  17   1      156.12      149.24      8.67 o 
  -2  17   1      217.85      210.09     14.85 o 
  -1  17   1       80.06       75.71      7.59 o 
   0  17   1      432.06      433.97     38.71 o 
   1  17   1       14.85       11.99      0.99 o 
   2  17   1      534.86      547.52     37.21 o 
   3  17   1      115.91      112.68      6.57 o 
   4  17   1       51.92       48.09      3.12 o 
   5  17   1       13.38        9.17      0.98 o 
   6  17   1       31.71       24.62      2.11 o 
   7  17   1       19.15       23.27      1.07 o 
  -6  18   1       98.43       94.25      5.66 o 
  -5  18   1       74.33       81.13      4.56 o 
  -4  18   1      162.64      164.03     14.86 o 
  -3  18   1       32.96       31.08      3.29 o 
  -2  18   1       13.78       16.36      1.00 o 
  -1  18   1        7.75        8.02      0.91 o 
   0  18   1      416.99      412.60     43.76 o 
   1  18   1        7.46       10.86      1.26 o 
   2  18   1       37.72       41.07      2.64 o 
   3  18   1       10.60        8.96      0.88 o 
   4  18   1       46.12       44.27      4.57 o 
   5  18   1        3.02        1.93      1.19 o 
   6  18   1       35.83       41.45      3.50 o 
  -4  19   1       77.43       70.56      2.64 o 
  -3  19   1      126.03      111.70      7.18 o 
  -2  19   1        2.63        0.75      0.59 o 
  -1  19   1      395.49      337.67     43.27 o 
   0  19   1      520.16      501.13     51.41 o 
   1  19   1       30.81       26.16      3.36 o 
   2  19   1       42.10       40.17      4.96 o 
   3  19   1       26.99       23.74      1.92 o 
   4  19   1       39.70       35.39      4.13 o 
 -12   0   2      317.21      344.81     10.63 o 
 -10   0   2      639.42      679.51     11.23 o 
  -8   0   2       18.24       20.01      1.69 o 
  -6   0   2       11.53       15.94      1.94 o 
  -4   0   2     1336.52     1287.56     23.30 o 
  -2   0   2        5.98       28.13      2.09 o 
   2   0   2    66313.63    60328.20    104.13 o 
   4   0   2     3150.91     3083.00     21.90 o 
   6   0   2      924.25     1008.98     20.43 o 
   8   0   2     1341.62     1420.16     19.82 o 
  10   0   2     3060.19     3154.93     23.24 o 
  12   0   2      331.23      333.90      9.62 o 
 -13   1   2       26.87       24.95      1.48 o 
 -12   1   2      589.12      608.84      5.51 o 
 -11   1   2      254.13      266.32      4.27 o 
 -10   1   2      594.13      589.32      7.40 o 
  -9   1   2     1820.79     1836.95     11.74 o 
  -8   1   2       13.91       15.35      1.01 o 
  -7   1   2      333.17      335.08      6.74 o 
  -6   1   2      273.73      307.85      6.66 o 
  -5   1   2      594.00      640.84     10.33 o 
  -4   1   2       56.84       54.08      1.76 o 
  -3   1   2     1733.80     1753.43     12.78 o 
  -2   1   2     1547.47     1449.00     15.74 o 
  -1   1   2     3566.66     3091.46     49.96 o 
   0   1   2     1993.94     1931.95      8.55 o 
   1   1   2      189.53      196.60      3.21 o 
   2   1   2     2306.50     2182.68      6.97 o 
   3   1   2      550.27      402.42      3.68 o 
   4   1   2     1082.93     1222.36      7.56 o 
   5   1   2     2089.13     2215.45     22.01 o 
   6   1   2      201.85      251.07      5.43 o 
   7   1   2     1758.09     1822.74     20.21 o 
   8   1   2      358.90      402.23      6.69 o 
   9   1   2      581.09      539.18      9.34 o 
  10   1   2      148.42      131.64      4.19 o 
  11   1   2      484.25      436.51      6.88 o 
  12   1   2        8.27        7.91      1.29 o 
  13   1   2        0.23        3.00      0.94 o 
 -13   2   2       12.06       11.68      2.13 o 
 -12   2   2       25.24       26.36      2.46 o 
 -11   2   2      250.74      260.86      4.61 o 
 -10   2   2      399.06      410.51      6.13 o 
  -9   2   2        9.33        8.90      1.52 o 
  -8   2   2       28.87       17.14      1.04 o 
  -7   2   2       93.21      128.41      4.69 o 
  -6   2   2      314.43      296.03      6.63 o 
  -5   2   2      430.28      432.05      5.67 o 
  -4   2   2       33.88       41.45      1.56 o 
  -3   2   2     3216.03     3108.42     33.79 o 
  -2   2   2    12598.47    12383.61    187.35 o 
  -1   2   2     9035.49     8483.70    166.45 o 
   0   2   2    10441.02    10325.32    101.42 o 
   1   2   2     2410.11     2201.38     38.25 o 
   2   2   2    14620.37    14283.65    157.33 o 
   3   2   2     7522.38     7458.81     24.95 o 
   4   2   2     1373.61     1603.25     14.85 o 
   5   2   2     1711.82     1833.32     23.93 o 
   6   2   2     1377.55     1504.84     15.24 o 
   7   2   2     3413.15     3480.38     27.98 o 
   8   2   2     1929.36     2103.73     26.36 o 
   9   2   2      368.95      354.50      6.81 o 
  10   2   2        9.14        7.79      1.10 o 
  11   2   2       38.40       42.88      2.28 o 
  12   2   2       40.82       32.62      1.58 o 
  13   2   2       27.22       22.79      1.83 o 
 -13   3   2     1372.23     1304.14     27.32 o 
 -12   3   2       55.98       52.42      1.89 o 
 -11   3   2      227.15      252.26      5.42 o 
 -10   3   2     1276.08     1223.68     11.06 o 
  -9   3   2       48.99       36.59      1.70 o 
  -8   3   2        7.81        5.87      1.01 o 
  -7   3   2      144.28      139.37      6.64 o 
  -6   3   2      573.64      582.19      9.43 o 
  -5   3   2     1743.63     1940.98     24.21 o 
  -4   3   2        7.79        7.73      0.73 o 
  -3   3   2    10772.03    10374.92    142.01 o 
  -2   3   2     9550.04     9325.19     90.55 o 
  -1   3   2     5924.31     6178.92     73.81 o 
   0   3   2    40968.16    39129.80    770.20 o 
   1   3   2   106313.69   100933.46    147.41 o 
   2   3   2    35327.84    33997.79    972.60 o 
   3   3   2     3846.61     4151.54     79.73 o 
   4   3   2     2000.82     2031.54     15.27 o 
   5   3   2     2212.30     2335.68     25.74 o 
   6   3   2      859.13      998.23     13.64 o 
   7   3   2     1711.74     1816.88     27.84 o 
   8   3   2      991.06      994.41     12.38 o 
   9   3   2      118.24      122.48      3.94 o 
  10   3   2      984.02      917.22      9.28 o 
  11   3   2      389.36      377.73      6.35 o 
  12   3   2      584.58      556.35      6.22 o 
 -13   4   2     1293.86     1205.20      9.02 o 
 -12   4   2     1390.75     1349.89     18.09 o 
 -11   4   2      175.14      192.07      4.62 o 
 -10   4   2        7.56       12.02      2.23 o 
  -9   4   2      268.32      245.49      7.82 o 
  -8   4   2      575.75      599.13      8.74 o 
  -7   4   2      509.11      525.96     33.13 o 
  -6   4   2       10.03       43.96      2.86 o 
  -5   4   2      613.04      708.35     10.24 o 
  -4   4   2      807.86      903.57     20.69 o 
  -3   4   2     4565.68     4935.07     60.19 o 
  -2   4   2     1706.31     1663.82     18.83 o 
  -1   4   2     3718.71     3722.91     75.84 o 
   0   4   2      853.26      989.49     11.36 o 
   1   4   2    12524.50    12585.85    248.10 o 
   2   4   2     1314.53     1503.51     32.37 o 
   3   4   2      655.56      738.97     14.69 o 
   4   4   2     2676.69     2951.29     55.62 o 
   5   4   2      357.36      293.33      6.68 o 
   6   4   2     1296.57     1452.27     21.02 o 
   7   4   2        1.91        2.52      0.85 o 
   8   4   2     1086.22     1080.48     14.59 o 
   9   4   2       99.91      114.11      3.77 o 
  10   4   2      113.79      142.04      3.72 o 
  11   4   2        3.37        3.45      1.86 o 
  12   4   2      259.12      231.50      3.86 o 
 -13   5   2      184.92      156.86      4.66 o 
 -12   5   2       97.51       97.79      4.95 o 
 -11   5   2       79.54       94.16      5.93 o 
 -10   5   2     2707.85     2696.20     95.27 o 
  -9   5   2       24.86       37.84      3.14 o 
  -8   5   2      314.09      256.80      8.99 o 
  -7   5   2     1602.52     1716.13     33.24 o 
  -6   5   2      131.66      138.48      5.37 o 
  -5   5   2     1101.02     1102.85     19.97 o 
  -4   5   2     4255.92     4163.68    109.19 o 
  -3   5   2      902.39      907.43     14.70 o 
  -2   5   2        2.09        4.91      0.84 o 
  -1   5   2     6809.85     6901.69     94.83 o 
   0   5   2     1581.16     1596.55     21.57 o 
   1   5   2     1839.54     2083.66     49.08 o 
   2   5   2      257.66      345.05      7.15 o 
   3   5   2     1834.53     1833.17     45.38 o 
   4   5   2      250.88      295.18      8.16 o 
   5   5   2     3507.58     3562.34     74.13 o 
   6   5   2      937.30      914.94     14.32 o 
   7   5   2       16.29       16.46      1.08 o 
   8   5   2     6612.12     6435.94    119.20 o 
   9   5   2      254.03      261.40      5.66 o 
  10   5   2       64.37       58.92      2.42 o 
  11   5   2       80.40       69.49      2.04 o 
  12   5   2       16.58       17.62      1.39 o 
 -12   6   2      570.76      562.77     14.40 o 
 -11   6   2       97.89       99.14      7.11 o 
 -10   6   2        0.25        0.49      1.11 o 
  -9   6   2     1061.24     1044.85     42.91 o 
  -8   6   2     2302.46     2275.22     48.78 o 
  -7   6   2     1603.15     1690.36     45.25 o 
  -6   6   2       30.14       21.44      2.14 o 
  -5   6   2      293.05      360.87      7.89 o 
  -4   6   2       63.08       49.81      2.16 o 
  -3   6   2    30389.97    31975.30    691.81 o 
  -2   6   2    17440.93    18137.99    346.95 o 
  -1   6   2      723.64      659.07      9.87 o 
   0   6   2     4890.86     4936.17     87.83 o 
   1   6   2      318.93      254.54     11.03 o 
   2   6   2     1854.98     2221.40    128.45 o 
   3   6   2     4658.20     4800.17    175.90 o 
   4   6   2     6401.19     6835.56    189.56 o 
   5   6   2     5504.86     5728.45    123.62 o 
   6   6   2     2321.78     2357.27     44.64 o 
   7   6   2     1355.06     1335.49     28.73 o 
   8   6   2      159.30      175.17      3.96 o 
   9   6   2     1478.69     1449.34     22.04 o 
  10   6   2      119.84      125.22      3.71 o 
  11   6   2       20.29       16.18      1.21 o 
  12   6   2       35.43       23.76      1.49 o 
 -12   7   2        0.89        3.67      0.60 o 
 -11   7   2       18.01       14.53      1.68 o 
 -10   7   2      247.40      229.05     18.56 o 
  -9   7   2     1277.14     1322.68     66.05 o 
  -8   7   2     1361.23     1296.67     54.93 o 
  -7   7   2      716.38      781.31     13.62 o 
  -6   7   2      338.02      349.01     16.45 o 
  -5   7   2        0.26        1.10      0.86 o 
  -4   7   2     6067.49     6777.94    180.77 o 
  -3   7   2     2664.50     3112.77     78.67 o 
  -2   7   2     5515.94     6344.06    196.28 o 
  -1   7   2     8259.12     9108.35    135.93 o 
   0   7   2     1179.54     1317.86     34.68 o 
   1   7   2      394.84      531.14     18.51 o 
   2   7   2     1534.83     1705.24     55.69 o 
   3   7   2     2933.85     3200.28    114.59 o 
   4   7   2      603.55      637.49     23.22 o 
   5   7   2     1262.51     1112.85     37.58 o 
   6   7   2     2207.51     2232.40     94.55 o 
   7   7   2     4706.50     4648.04    150.48 o 
   8   7   2     1752.60     1750.96     57.64 o 
   9   7   2        1.18        1.87      1.07 o 
  10   7   2      575.72      589.93     17.44 o 
  11   7   2      584.41      528.72     17.01 o 
  12   7   2        2.43        1.05      0.97 o 
 -12   8   2       31.00       31.53      1.41 o 
 -11   8   2        1.85        0.44      0.89 o 
 -10   8   2        1.05        1.54      2.00 o 
  -9   8   2      186.98      196.38      6.19 o 
  -8   8   2     1213.01     1188.07     41.52 o 
  -7   8   2     1717.81     1823.15     41.39 o 
  -6   8   2       41.96       40.30      2.01 o 
  -5   8   2       22.89       17.54      1.88 o 
  -4   8   2      258.74      238.10     11.46 o 
  -3   8   2     4704.48     5133.54    155.14 o 
  -2   8   2     5799.70     6113.60    212.17 o 
  -1   8   2        0.86        4.81      0.97 o 
   0   8   2     1716.49     1759.97     59.66 o 
   1   8   2     1152.94     1094.83     39.32 o 
   2   8   2        9.23        8.27      1.46 o 
   3   8   2      145.83      244.58     12.66 o 
   4   8   2       11.41       17.41      2.02 o 
   5   8   2      401.43      406.14     17.41 o 
   6   8   2     3099.74     3295.56    104.15 o 
   7   8   2     2590.43     2591.32     92.82 o 
   8   8   2        2.10        4.85      1.21 o 
   9   8   2       24.28       15.90      1.82 o 
  10   8   2       95.00       94.36      3.78 o 
  11   8   2        0.00        1.36      0.52 o 
  12   8   2        0.00        0.76      0.37 o 
 -12   9   2        3.26        5.84      0.97 o 
 -11   9   2       57.38       53.30      2.07 o 
 -10   9   2       76.99       73.14      6.81 o 
  -9   9   2        5.48        7.36      1.47 o 
  -8   9   2     1878.33     1841.12     69.84 o 
  -7   9   2      909.85      838.61     31.08 o 
  -6   9   2       59.30       49.88      2.85 o 
  -5   9   2       45.94       60.55      3.30 o 
  -4   9   2     3563.65     4011.70    177.17 o 
  -3   9   2      697.27      860.67     39.92 o 
  -2   9   2     1432.29     1598.28     65.23 o 
  -1   9   2       21.86       20.33      2.43 o 
   0   9   2     2867.05     3027.77    106.00 o 
   1   9   2        0.06        2.26      1.69 o 
   2   9   2     1503.97     1659.06     63.71 o 
   3   9   2     1638.71     2028.62     78.76 o 
   4   9   2     6456.07     6896.31    278.83 o 
   5   9   2        2.43       24.86      1.79 o 
   6   9   2      244.60      204.83      4.58 o 
   7   9   2      715.61      738.50     31.54 o 
   8   9   2      110.80       97.84      3.52 o 
   9   9   2       12.22       14.35      1.75 o 
  10   9   2      107.82      105.83      6.71 o 
  11   9   2      105.64      113.34      7.69 o 
 -11  10   2       16.72       11.78      0.84 o 
 -10  10   2       88.22      100.59      3.22 o 
  -9  10   2     1269.99     1177.67     52.45 o 
  -8  10   2     2615.59     2466.47     90.89 o 
  -7  10   2      342.48      292.70     14.95 o 
  -6  10   2       60.66       48.39      2.34 o 
  -5  10   2      437.05      511.78     14.68 o 
  -4  10   2      456.07      565.75     28.67 o 
  -3  10   2      227.56      277.72     13.11 o 
  -2  10   2     1326.35     1561.57     78.19 o 
  -1  10   2       54.31       63.68      7.23 o 
   0  10   2     3323.46     3621.20    145.12 o 
   1  10   2      590.77      523.78     20.48 o 
   2  10   2     2018.30     2061.42     99.77 o 
   3  10   2      773.44      970.20     35.32 o 
   4  10   2        3.50       26.27      1.59 o 
   5  10   2      136.77      179.73      9.46 o 
   6  10   2      572.83      475.45     19.18 o 
   7  10   2      169.33      126.99      5.41 o 
   8  10   2       26.63       30.76      1.66 o 
   9  10   2      545.75      524.86     15.36 o 
  10  10   2      190.79      173.70     12.61 o 
  11  10   2      193.63      209.07     12.53 o 
 -11  11   2      226.94      239.61      3.86 o 
 -10  11   2       70.72       78.75      4.35 o 
  -9  11   2      166.23      114.28      6.36 o 
  -8  11   2       90.31      101.97      4.29 o 
  -7  11   2      692.50      738.63     37.72 o 
  -6  11   2      513.63      538.95     22.99 o 
  -5  11   2        0.65        3.89      1.28 o 
  -4  11   2       21.66       12.65      1.69 o 
  -3  11   2     1561.95     1671.90     43.33 o 
  -2  11   2        0.54        3.02      3.18 o 
  -1  11   2      943.14      945.40     58.57 o 
   0  11   2      183.34      147.13     17.12 o 
   1  11   2      565.13      589.58     28.63 o 
   2  11   2      904.75      844.93     25.68 o 
   3  11   2      963.79     1085.41     34.42 o 
   4  11   2       53.49       65.32      2.14 o 
   5  11   2     1143.03     1430.69     48.09 o 
   6  11   2       34.21       36.97      2.29 o 
   7  11   2      428.43      376.26     19.50 o 
   8  11   2       72.36       87.53      4.55 o 
   9  11   2       44.58       62.87      4.55 o 
  10  11   2      443.21      484.22     17.64 o 
 -10  12   2      463.35      389.57      9.24 o 
  -9  12   2       74.88       70.43      2.90 o 
  -8  12   2      145.09      152.01      6.81 o 
  -7  12   2       20.20       24.83      1.49 o 
  -6  12   2       71.79       35.09      2.74 o 
  -5  12   2       20.93       18.53      1.63 o 
  -4  12   2       36.67       19.94      1.73 o 
  -3  12   2      915.53      938.07     56.64 o 
  -2  12   2     5219.54     5361.06    244.66 o 
  -1  12   2      807.18      821.30     37.18 o 
   0  12   2     4246.63     4323.63    186.59 o 
   1  12   2       55.32       76.66      2.51 o 
   2  12   2       18.13       15.46      0.92 o 
   3  12   2       98.45      140.15      5.17 o 
   4  12   2      390.49      385.59     16.36 o 
   5  12   2     1647.80     1487.08     67.50 o 
   6  12   2     1371.63     1316.59     74.19 o 
   7  12   2       33.11       32.98      1.51 o 
   8  12   2       24.33       28.46      1.87 o 
   9  12   2       23.75       21.52      1.38 o 
  10  12   2      327.77      343.18     12.80 o 
 -10  13   2     1319.67     1312.97     22.97 o 
  -9  13   2       45.74       40.34      1.67 o 
  -8  13   2       36.72       33.85      1.88 o 
  -7  13   2       11.78       35.22      2.93 o 
  -6  13   2      114.95      171.91     17.84 o 
  -5  13   2      386.80      473.07     22.23 o 
  -4  13   2     1390.20     1430.29     56.65 o 
  -3  13   2       27.48       37.62      1.70 o 
  -2  13   2      925.55      859.39     38.07 o 
  -1  13   2     1256.57     1393.76     71.23 o 
   0  13   2     5372.69     5288.13    253.17 o 
   1  13   2     1259.46     1266.06     46.35 o 
   2  13   2     3966.00     4130.42    153.93 o 
   3  13   2      134.63      127.55      5.86 o 
   4  13   2     2336.93     2200.36    148.38 o 
   5  13   2     1048.69     1119.43     72.60 o 
   6  13   2        8.05        4.68      0.79 o 
   7  13   2      150.76      179.46     10.12 o 
   8  13   2        0.50        1.15      0.45 o 
   9  13   2      230.38      244.15      8.78 o 
  10  13   2       31.69       23.04      2.32 o 
  -9  14   2       42.71       51.73      1.75 o 
  -8  14   2        1.93        0.79      1.34 o 
  -7  14   2        8.47       18.08      1.46 o 
  -6  14   2       85.59       96.87     12.05 o 
  -5  14   2       29.37       25.32      2.31 o 
  -4  14   2      269.53      259.65     13.58 o 
  -3  14   2       73.83       69.74      5.07 o 
  -2  14   2      309.67      312.00     18.86 o 
  -1  14   2        6.51       18.06      2.09 o 
   0  14   2      441.01      406.33     20.00 o 
   1  14   2     2111.18     2224.93    114.83 o 
   2  14   2      195.03      194.39      9.63 o 
   3  14   2       31.50       55.30      2.98 o 
   4  14   2        0.74        2.83      0.65 o 
   5  14   2      578.57      534.49     40.16 o 
   6  14   2        8.76        6.15      1.01 o 
   7  14   2        4.94        1.84      0.44 o 
   8  14   2       13.19       11.94      1.19 o 
   9  14   2      194.32      197.32      3.48 o 
  -9  15   2      223.24      232.89      3.95 o 
  -8  15   2       11.28       11.81      1.26 o 
  -7  15   2       19.11        8.69      0.97 o 
  -6  15   2      322.58      250.38     26.10 o 
  -5  15   2       54.80       63.28     16.27 o 
  -4  15   2      179.51      162.77      9.01 o 
  -3  15   2        5.03        6.43      1.05 o 
  -2  15   2     1589.30     1487.70     86.65 o 
  -1  15   2      104.74       98.05      5.83 o 
   0  15   2     1454.28     1415.47     75.37 o 
   1  15   2     1303.74     1367.86     78.39 o 
   2  15   2      402.93      429.07     19.54 o 
   3  15   2     1049.67     1063.01     50.26 o 
   4  15   2       64.42       55.47      4.20 o 
   5  15   2      579.51      493.35     35.46 o 
   6  15   2      389.22      294.45     20.12 o 
   7  15   2       64.02       58.48      3.60 o 
   8  15   2      110.51      132.11      8.12 o 
  -8  16   2        0.60        1.18      0.33 o 
  -7  16   2       13.51       22.58      1.72 o 
  -6  16   2      156.60      174.82      9.67 o 
  -5  16   2       27.33       19.77      1.81 o 
  -4  16   2      853.93      913.81     64.66 o 
  -3  16   2       95.68       91.00      5.27 o 
  -2  16   2      487.70      462.02     27.18 o 
  -1  16   2     1233.15     1269.90     78.41 o 
   0  16   2       77.89       81.46      6.02 o 
   1  16   2      187.93      189.97     13.27 o 
   2  16   2       40.27       43.56      3.58 o 
   3  16   2      117.45      153.75      5.98 o 
   4  16   2        7.22        6.56      0.96 o 
   5  16   2        3.18       15.50      3.10 o 
   6  16   2       37.48       36.35      1.76 o 
   7  16   2       79.92       93.41      8.37 o 
  -7  17   2       14.08       13.20      1.18 o 
  -6  17   2      408.61      376.59     15.84 o 
  -5  17   2       65.10       69.90      4.15 o 
  -4  17   2      101.37       91.85      5.58 o 
  -3  17   2      206.15      197.39     10.69 o 
  -2  17   2       79.08       92.38      6.06 o 
  -1  17   2       13.85       13.65      2.16 o 
   0  17   2     1836.48     1939.99    188.43 o 
   1  17   2        0.00        1.44      0.59 o 
   2  17   2      188.93      216.80     14.11 o 
   3  17   2        2.08        3.03      0.97 o 
   4  17   2      102.66      103.06      7.30 o 
   5  17   2      180.37      196.56     15.66 o 
   6  17   2        1.66       11.00      0.98 o 
  -6  18   2       31.94       27.98      1.46 o 
  -5  18   2      356.13      371.16     17.49 o 
  -4  18   2        7.69        4.62      0.68 o 
  -3  18   2       13.58       11.31      1.42 o 
  -2  18   2      107.67      104.11      7.59 o 
  -1  18   2      288.20      283.25     26.64 o 
   0  18   2       95.21       94.55      9.26 o 
   1  18   2      769.26      754.96     72.76 o 
   2  18   2      660.24      651.88     41.78 o 
   3  18   2      682.30      672.21     50.36 o 
   4  18   2      395.47      363.37     28.33 o 
   5  18   2       53.75       48.13      2.81 o 
  -4  19   2        5.16        9.06      0.73 o 
  -3  19   2        6.23        7.95      0.69 o 
  -2  19   2      323.24      307.77     27.48 o 
  -1  19   2       74.32       78.66      6.69 o 
   0  19   2      159.33      140.70     17.46 o 
   1  19   2        4.88        3.26      0.58 o 
   2  19   2      252.04      265.15     15.16 o 
   3  19   2      465.98      453.97     37.13 o 
   4  19   2      450.78      462.90      7.14 o 
  -1  20   2       29.48       27.98      2.02 o 
   0  20   2        3.04        0.36      0.62 o 
 -13   0   3      160.62      155.14      5.01 o 
 -11   0   3       33.44       37.67      2.70 o 
  -9   0   3       54.89       57.06      3.04 o 
  -7   0   3      365.21      349.47      9.91 o 
  -5   0   3       60.59       60.51      4.41 o 
  -3   0   3       54.14       53.26      3.61 o 
  -1   0   3        5.21        6.82      0.55 o 
   1   0   3      128.92      121.16      3.87 o 
   3   0   3      132.46      161.32      3.23 o 
   5   0   3      634.94      650.52     12.53 o 
   7   0   3       62.65       67.73      4.93 o 
   9   0   3      455.99      462.00      8.87 o 
  11   0   3      249.38      271.80     10.29 o 
 -13   1   3        3.00        2.40      0.48 o 
 -12   1   3      138.06      146.20      2.79 o 
 -11   1   3      106.55      116.65      3.19 o 
 -10   1   3       87.62       96.51      3.09 o 
  -9   1   3       22.23       17.53      1.28 o 
  -8   1   3      233.51      215.85      3.40 o 
  -7   1   3       99.45       84.80      3.49 o 
  -6   1   3      256.45      244.29      6.14 o 
  -5   1   3      155.77      127.95      4.49 o 
  -4   1   3        8.34       14.64      1.14 o 
  -3   1   3      155.13      126.24      3.00 o 
  -2   1   3        1.39        1.19      0.62 o 
  -1   1   3      385.43      328.58      4.70 o 
   0   1   3       10.32       12.83      0.38 o 
   1   1   3      535.04      451.19     12.36 o 
   2   1   3        9.03       13.02      1.18 o 
   3   1   3      473.31      395.65      6.74 o 
   4   1   3      262.46      255.36      3.40 o 
   5   1   3      206.52      196.11      4.00 o 
   6   1   3       56.51       61.79      3.09 o 
   7   1   3       11.20        7.51      1.50 o 
   8   1   3      102.51      110.05      3.33 o 
   9   1   3       80.14       76.39      2.84 o 
  10   1   3      112.50      108.28      3.75 o 
  11   1   3        3.55        4.62      0.94 o 
  12   1   3      111.59      113.28      3.86 o 
 -13   2   3       77.98       78.23      2.45 o 
 -12   2   3       74.72       78.14      2.38 o 
 -11   2   3       39.76       41.43      1.98 o 
 -10   2   3      459.44      466.43      6.67 o 
  -9   2   3        2.07        2.03      0.69 o 
  -8   2   3      212.21      201.68      3.64 o 
  -7   2   3      150.99      142.87      5.12 o 
  -6   2   3      213.82      184.43      4.71 o 
  -5   2   3        2.73        3.97      1.01 o 
  -4   2   3      562.30      524.50     16.61 o 
  -3   2   3       20.16       11.98      1.07 o 
  -2   2   3      545.55      495.19      5.49 o 
  -1   2   3       92.58       81.35      1.25 o 
   0   2   3     1580.26     1475.08      9.25 o 
   1   2   3      526.30      479.55      9.25 o 
   2   2   3      918.99      843.40     13.23 o 
   3   2   3       10.73       15.46      1.13 o 
   4   2   3      465.86      439.22      6.16 o 
   5   2   3      143.80      143.35      3.91 o 
   6   2   3      240.06      221.60      6.82 o 
   7   2   3       13.47       13.83      2.04 o 
   8   2   3      165.21      168.52      4.60 o 
   9   2   3      401.78      412.96      7.37 o 
  10   2   3        4.43        6.05      0.96 o 
  11   2   3      246.44      261.13      5.18 o 
  12   2   3       68.40       69.52      2.98 o 
 -13   3   3       50.41       49.61      2.00 o 
 -12   3   3       45.55       45.04      1.97 o 
 -11   3   3        8.77       10.87      1.39 o 
 -10   3   3       92.65       95.25      2.73 o 
  -9   3   3      148.25      158.91      3.66 o 
  -8   3   3       87.51       82.02      2.26 o 
  -7   3   3      375.14      369.38      8.36 o 
  -6   3   3      226.72      241.95      6.50 o 
  -5   3   3      823.87      758.87     22.03 o 
  -4   3   3        1.26        1.04      0.59 o 
  -3   3   3      352.21      255.28      9.62 o 
  -2   3   3       46.67       44.08      1.42 o 
  -1   3   3      774.35      645.48     11.05 o 
   0   3   3        0.08        0.53      0.32 o 
   1   3   3      688.25      548.29      4.14 o 
   2   3   3       11.22       15.35      1.77 o 
   3   3   3     1073.89      928.96     11.76 o 
   4   3   3      405.81      453.16      7.54 o 
   5   3   3      275.97      241.02      6.02 o 
   6   3   3      216.85      241.62      6.52 o 
   7   3   3      664.44      682.24     10.09 o 
   8   3   3       11.03        7.93      1.17 o 
   9   3   3      225.52      221.07      5.52 o 
  10   3   3      281.97      287.49      5.32 o 
  11   3   3       17.99       19.50      1.85 o 
  12   3   3       18.46       16.16      1.09 o 
 -13   4   3      152.35      152.91      3.34 o 
 -12   4   3        1.11        3.59      1.12 o 
 -11   4   3       85.84       90.00      6.51 o 
 -10   4   3      153.06      150.35      7.92 o 
  -9   4   3      101.38      106.77      6.99 o 
  -8   4   3      142.93      146.82      3.66 o 
  -7   4   3       32.66       35.67      3.50 o 
  -6   4   3       44.66       41.30      2.80 o 
  -5   4   3        1.42        2.43      0.74 o 
  -4   4   3        1.08       -0.09      0.68 o 
  -3   4   3      610.54      594.76      5.79 o 
  -2   4   3      171.61      135.51      3.03 o 
  -1   4   3       47.14       56.99      1.95 o 
   0   4   3       98.79       71.69      1.72 o 
   1   4   3        2.95        2.18      0.36 o 
   2   4   3       81.25       65.15      2.66 o 
   3   4   3       47.73       46.39      2.44 o 
   4   4   3      688.03      708.03     14.51 o 
   5   4   3      640.57      677.07     41.03 o 
   6   4   3       70.52       71.84      3.75 o 
   7   4   3       44.76       38.38      2.00 o 
   8   4   3       54.07       50.02      2.23 o 
   9   4   3       98.83       90.95      3.36 o 
  10   4   3       35.45       40.73      2.13 o 
  11   4   3       32.44       33.89      1.68 o 
  12   4   3       29.88       26.30      1.29 o 
 -13   5   3       39.34       37.72      1.61 o 
 -12   5   3       28.75       29.62      2.04 o 
 -11   5   3        0.52        1.29      1.47 o 
 -10   5   3       18.61       19.54      3.12 o 
  -9   5   3       47.85       48.68      3.22 o 
  -8   5   3        4.87        5.76      1.02 o 
  -7   5   3       93.58       97.99      3.16 o 
  -6   5   3       28.51       29.59      2.44 o 
  -5   5   3      231.79      237.75      7.50 o 
  -4   5   3       91.05      106.02      3.77 o 
  -3   5   3      477.21      459.17     11.32 o 
  -2   5   3      108.46      131.05      3.46 o 
  -1   5   3      297.11      344.39     10.06 o 
   0   5   3      238.01      195.34      3.80 o 
   1   5   3      167.19      117.50      3.17 o 
   2   5   3       60.85       95.70      3.48 o 
   3   5   3        1.75        1.10      0.81 o 
   4   5   3      114.76      124.30      4.45 o 
   5   5   3      344.87      312.53      9.20 o 
   6   5   3       61.71       65.02      3.73 o 
   7   5   3      103.18      103.43      2.78 o 
   8   5   3      268.27      259.16      4.51 o 
   9   5   3        4.44        3.78      0.87 o 
  10   5   3      262.12      261.11      5.03 o 
  11   5   3       33.75       28.32      1.48 o 
  12   5   3      129.35      111.31      6.86 o 
 -12   6   3        9.58       10.63      1.01 o 
 -11   6   3       74.52       73.58      4.81 o 
 -10   6   3        6.43        7.41      1.84 o 
  -9   6   3       55.42       59.13      3.52 o 
  -8   6   3       21.36       19.71      1.82 o 
  -7   6   3       25.59       23.21      1.65 o 
  -6   6   3       81.04       83.21      4.17 o 
  -5   6   3       18.49       27.57      2.30 o 
  -4   6   3      332.30      391.49      7.78 o 
  -3   6   3      954.41      945.83     22.85 o 
  -2   6   3      401.53      488.46      7.32 o 
  -1   6   3      118.19      140.06      2.79 o 
   0   6   3       51.41       85.13      2.16 o 
   1   6   3       11.38       16.62      1.29 o 
   2   6   3        9.49        6.28      1.06 o 
   3   6   3      150.03      149.91      8.15 o 
   4   6   3       42.30       46.54      2.95 o 
   5   6   3      198.06      189.77      6.21 o 
   6   6   3       50.44       54.30      3.59 o 
   7   6   3       30.34       30.29      1.54 o 
   8   6   3      167.26      179.05      5.56 o 
   9   6   3       20.88       20.06      1.63 o 
  10   6   3        2.35        3.25      1.02 o 
  11   6   3       89.79       90.84      3.58 o 
  12   6   3        0.13       -0.58      0.58 o 
 -12   7   3      113.46      111.15      3.58 o 
 -11   7   3        2.85        2.98      1.11 o 
 -10   7   3        1.56       -0.45      1.01 o 
  -9   7   3        9.01        9.17      1.61 o 
  -8   7   3       43.38       46.31      2.73 o 
  -7   7   3       84.22       90.39      3.84 o 
  -6   7   3       51.82       55.46      4.01 o 
  -5   7   3      180.03      193.23      6.04 o 
  -4   7   3        0.05       -0.26      0.81 o 
  -3   7   3        1.87        3.78      0.74 o 
  -2   7   3      127.05      150.61      4.36 o 
  -1   7   3      139.76      144.15      5.52 o 
   0   7   3       18.94       14.35      1.12 o 
   1   7   3      453.99      464.36     11.85 o 
   2   7   3       40.30       40.74      2.70 o 
   3   7   3       93.72       92.85      4.11 o 
   4   7   3       28.31       31.65      2.64 o 
   5   7   3       58.40       68.84      4.03 o 
   6   7   3        8.54       12.21      1.02 o 
   7   7   3      130.55      119.81      3.28 o 
   8   7   3      175.46      163.02      8.04 o 
   9   7   3        6.49        4.74      0.98 o 
  10   7   3       29.16       31.19      1.76 o 
  11   7   3        3.28        3.59      0.77 o 
  12   7   3        0.06       -0.66      0.66 o 
 -12   8   3        7.92        8.02      0.67 o 
 -11   8   3       50.38       46.94      3.35 o 
 -10   8   3       12.29        8.35      1.30 o 
  -9   8   3       25.49       31.40      4.73 o 
  -8   8   3       28.89       27.65      1.85 o 
  -7   8   3       33.96       36.75      1.89 o 
  -6   8   3        0.11        0.41      0.61 o 
  -5   8   3       59.26       57.77      3.47 o 
  -4   8   3      116.13      122.42      5.06 o 
  -3   8   3      158.42      158.99      4.66 o 
  -2   8   3      427.50      486.74     20.14 o 
  -1   8   3      108.77      104.87      3.84 o 
   0   8   3      491.41      547.80     18.75 o 
   1   8   3      306.15      319.10      9.24 o 
   2   8   3      109.60      115.07      7.44 o 
   3   8   3      111.24      122.70      5.09 o 
   4   8   3       93.45       88.74      4.81 o 
   5   8   3       14.52        8.27      1.57 o 
   6   8   3      717.26      690.27     23.39 o 
   7   8   3      524.38      554.14     18.20 o 
   8   8   3        1.91        0.15      0.78 o 
   9   8   3      136.42      143.85      4.14 o 
  10   8   3        1.96        0.80      0.73 o 
  11   8   3       11.95        7.96      1.27 o 
 -12   9   3       41.32       37.31      1.95 o 
 -11   9   3       37.98       33.44      1.67 o 
 -10   9   3        9.62        7.72      3.01 o 
  -9   9   3       62.98       55.20      3.25 o 
  -8   9   3      615.94      612.46     23.82 o 
  -7   9   3      207.41      180.78     11.49 o 
  -6   9   3       51.89       57.53      2.81 o 
  -5   9   3        1.41        1.47      0.72 o 
  -4   9   3      312.92      321.40     12.86 o 
  -3   9   3       77.59       86.73      3.96 o 
  -2   9   3      101.45      135.58      5.23 o 
  -1   9   3        3.08        4.00      0.99 o 
   0   9   3       18.58       14.86      1.31 o 
   1   9   3       16.85       20.98      1.48 o 
   2   9   3       69.98       62.19      3.28 o 
   3   9   3      214.92      191.92      8.64 o 
   4   9   3      262.73      262.40     10.43 o 
   5   9   3      111.26      102.05      3.21 o 
   6   9   3      235.79      240.50      7.98 o 
   7   9   3       20.20       20.04      1.37 o 
   8   9   3       16.22       14.54      1.48 o 
   9   9   3       11.03       11.84      1.30 o 
  10   9   3      131.54      123.20      6.53 o 
  11   9   3        6.34        7.11      2.23 o 
 -11  10   3        7.19        6.00      0.74 o 
 -10  10   3       36.12       40.34      2.72 o 
  -9  10   3       74.36       85.98      4.96 o 
  -8  10   3       16.94       20.10      1.63 o 
  -7  10   3       37.70       39.03      2.64 o 
  -6  10   3      397.06      383.10      9.53 o 
  -5  10   3       99.00      101.11      3.30 o 
  -4  10   3       19.20       12.60      1.23 o 
  -3  10   3        0.01        0.43      0.90 o 
  -2  10   3      474.33      456.33     17.06 o 
  -1  10   3        2.22        2.37      0.83 o 
   0  10   3      136.10      136.05      4.41 o 
   1  10   3       67.30       75.07      3.56 o 
   2  10   3      196.90      175.51      5.01 o 
   3  10   3       27.37       25.81      2.34 o 
   4  10   3      403.69      364.95     17.30 o 
   5  10   3      297.79      306.73     10.84 o 
   6  10   3       64.21       61.87      3.36 o 
   7  10   3      116.70      120.51      5.04 o 
   8  10   3       13.00       12.54      1.13 o 
   9  10   3       63.82       62.62      4.55 o 
  10  10   3       46.10       44.88      2.05 o 
  11  10   3        0.07        0.27      0.63 o 
 -11  11   3       21.19       16.59      0.93 o 
 -10  11   3        2.23        2.57      1.28 o 
  -9  11   3       81.59       84.93      3.27 o 
  -8  11   3       46.34       59.36      2.49 o 
  -7  11   3       34.40       35.26      1.80 o 
  -6  11   3       36.49       36.10      2.70 o 
  -5  11   3       50.85       43.64      2.27 o 
  -4  11   3        8.76        7.09      0.77 o 
  -3  11   3       15.64       14.35      1.05 o 
  -2  11   3      757.07      793.78     48.70 o 
  -1  11   3      154.77      179.35      7.78 o 
   0  11   3       35.73       32.10      3.20 o 
   1  11   3      993.30      948.24     43.57 o 
   2  11   3      171.67      167.66      6.73 o 
   3  11   3        0.06        1.54      0.63 o 
   4  11   3       95.52       97.35      4.23 o 
   5  11   3      429.98      422.19     14.46 o 
   6  11   3       99.69      109.90      6.07 o 
   7  11   3      116.86      119.61      7.35 o 
   8  11   3        7.48        8.96      0.96 o 
   9  11   3      121.59      121.00      7.89 o 
  10  11   3        0.04        0.26      0.60 o 
 -10  12   3       89.82       86.67      1.97 o 
  -9  12   3       80.78       71.45      2.65 o 
  -8  12   3      259.20      255.77     10.96 o 
  -7  12   3      139.49      146.87      6.35 o 
  -6  12   3        9.81       17.46      1.99 o 
  -5  12   3       13.73       16.61      1.57 o 
  -4  12   3      388.11      411.06     11.29 o 
  -3  12   3       19.56       16.29      1.13 o 
  -2  12   3      227.29      250.42     10.64 o 
  -1  12   3      428.42      448.12     17.40 o 
   0  12   3      305.40      298.29     11.46 o 
   1  12   3        7.50        5.55      0.67 o 
   2  12   3       34.64       43.52      1.52 o 
   3  12   3       12.10       10.95      0.90 o 
   4  12   3      849.15      843.09     24.72 o 
   5  12   3      120.38      123.13      5.60 o 
   6  12   3       49.05       51.71      2.57 o 
   7  12   3        0.77        0.78      0.63 o 
   8  12   3      142.03      144.41      6.47 o 
   9  12   3        1.15        2.20      0.92 o 
  10  12   3       45.65       44.53      4.44 o 
 -10  13   3       80.19       87.59      2.73 o 
  -9  13   3      191.01      208.23     17.10 o 
  -8  13   3       42.44       40.71      2.07 o 
  -7  13   3      348.58      331.99     21.71 o 
  -6  13   3       49.27       45.21      4.48 o 
  -5  13   3        6.93        6.54      1.32 o 
  -4  13   3        3.83        3.23      0.87 o 
  -3  13   3       14.15       14.99      1.51 o 
  -2  13   3        0.99        0.14      0.55 o 
  -1  13   3        0.52        2.32      0.61 o 
   0  13   3       48.82       48.89      1.66 o 
   1  13   3        0.73        0.97      0.55 o 
   2  13   3        3.28        2.24      0.55 o 
   3  13   3      755.37      729.14     38.14 o 
   4  13   3      469.07      473.78     33.16 o 
   5  13   3      301.81      286.96     17.34 o 
   6  13   3      211.50      225.05     13.00 o 
   7  13   3       93.07       97.92      5.24 o 
   8  13   3        3.67        2.52      0.54 o 
   9  13   3       34.65       30.26      1.23 o 
  -9  14   3       66.05       59.37      2.39 o 
  -8  14   3        0.86        1.02      0.85 o 
  -7  14   3       29.59       38.37      2.80 o 
  -6  14   3        2.86        2.62      1.06 o 
  -5  14   3       39.21       34.24      4.47 o 
  -4  14   3       14.15       15.01      1.30 o 
  -3  14   3      136.37      142.67      7.36 o 
  -2  14   3       50.98       49.48      2.39 o 
  -1  14   3        8.13        6.45      0.72 o 
   0  14   3      363.37      359.34     18.56 o 
   1  14   3       53.37       56.24      2.34 o 
   2  14   3      329.00      329.66     18.88 o 
   3  14   3       27.15       29.33      1.97 o 
   4  14   3      354.11      370.41     23.90 o 
   5  14   3        0.88        1.34      1.21 o 
   6  14   3       13.37       15.21      1.26 o 
   7  14   3        0.36       -0.25      0.46 o 
   8  14   3        9.63        5.41      0.55 o 
   9  14   3       22.72       15.65      2.18 o 
  -9  15   3      295.11      254.62      4.21 o 
  -8  15   3        1.63        2.50      0.62 o 
  -7  15   3       27.93       21.50      1.47 o 
  -6  15   3        0.39        1.01      0.78 o 
  -5  15   3       10.48        6.21      1.24 o 
  -4  15   3      145.09      143.57     10.34 o 
  -3  15   3       66.85       61.62      2.72 o 
  -2  15   3      137.93      139.86      8.16 o 
  -1  15   3        0.08        0.95      0.54 o 
   0  15   3       22.80       25.48      1.48 o 
   1  15   3      351.77      330.25     19.77 o 
   2  15   3      314.22      311.29     17.00 o 
   3  15   3       17.68       22.12      1.43 o 
   4  15   3      200.83      198.90     17.03 o 
   5  15   3       23.74       19.34      2.94 o 
   6  15   3        0.65        1.78      0.61 o 
   7  15   3        2.88        2.49      0.57 o 
   8  15   3       43.62       51.00      3.02 o 
  -8  16   3       71.39       80.37      2.95 o 
  -7  16   3        8.90        7.28      0.68 o 
  -6  16   3       65.32       61.28      5.41 o 
  -5  16   3        0.54        1.55      0.89 o 
  -4  16   3      231.46      228.63     11.22 o 
  -3  16   3       23.66       21.48      1.79 o 
  -2  16   3        2.34        3.28      0.69 o 
  -1  16   3       57.74       56.26      3.96 o 
   0  16   3     1058.64     1032.33     64.89 o 
   1  16   3       66.39       68.37      5.26 o 
   2  16   3        0.15        0.43      0.60 o 
   3  16   3       19.99       22.96      2.12 o 
   4  16   3       17.26       15.03      1.38 o 
   5  16   3       31.83       32.30      5.44 o 
   6  16   3       69.19       66.54      4.81 o 
   7  16   3       35.76       41.89      3.47 o 
  -7  17   3        9.10        8.72      2.24 o 
  -6  17   3        0.14        0.38      0.44 o 
  -5  17   3        2.19        0.94      0.60 o 
  -4  17   3       15.37       15.39      1.08 o 
  -3  17   3      250.78      240.54     17.05 o 
  -2  17   3       93.06       90.92      6.67 o 
  -1  17   3      251.73      230.16     20.56 o 
   0  17   3      164.30      147.05     12.21 o 
   1  17   3      115.13      126.75      9.83 o 
   2  17   3      100.55       96.48      6.69 o 
   3  17   3        0.02       -0.07      0.59 o 
   4  17   3       86.28       96.87      5.34 o 
   5  17   3       10.98       16.53      8.41 o 
   6  17   3       36.95       42.72      3.82 o 
  -6  18   3      108.74      104.49     11.91 o 
  -5  18   3        0.09        0.71      0.38 o 
  -4  18   3       28.35       23.10      1.15 o 
  -3  18   3       26.92       25.10      1.21 o 
  -2  18   3       68.60       65.58      5.83 o 
  -1  18   3       33.78       35.68      4.37 o 
   0  18   3        2.89        2.23      0.75 o 
   1  18   3       14.36       12.54      1.88 o 
   2  18   3      576.72      561.01     46.55 o 
   3  18   3       13.94       16.18      1.02 o 
   4  18   3       44.46       45.10      3.70 o 
   5  18   3       21.89       18.79      1.17 o 
  -4  19   3       21.85       22.26      1.89 o 
  -3  19   3        9.43       10.27      1.11 o 
  -2  19   3      117.83      110.23      6.31 o 
  -1  19   3       66.44       58.81      7.57 o 
   0  19   3      242.69      228.83     29.22 o 
   1  19   3        3.44        2.13      1.38 o 
   2  19   3      345.80      322.81     26.80 o 
   3  19   3        0.01        0.35      0.44 o 
   4  19   3        0.23        0.08      0.60 o 
  -1  20   3       41.83       38.76      4.52 o 
   0  20   3       53.10       49.62      6.91 o 
 -12   0   4     8253.95     8257.70     44.84 o 
 -10   0   4      279.78      250.88      7.04 o 
  -8   0   4     1053.77     1078.64     11.21 o 
  -6   0   4     1093.73     1204.99     29.02 o 
  -4   0   4     5600.83     5275.63     40.79 o 
   0   0   4    31549.36    29930.98    305.22 o 
   2   0   4     1707.10     1588.06     30.26 o 
   4   0   4    30547.75    31990.74    126.52 o 
   6   0   4     1732.08     1820.46     24.91 o 
   8   0   4      476.04      514.74     14.48 o 
  10   0   4      715.87      706.44     17.67 o 
  12   0   4      924.20      930.35     14.84 o 
 -13   1   4      110.50       96.20      4.53 o 
 -12   1   4      684.39      721.29      6.19 o 
 -11   1   4     5779.42     6161.61    167.44 o 
 -10   1   4      384.46      419.45      6.43 o 
  -9   1   4      398.24      382.40      5.72 o 
  -8   1   4      110.58      129.03      2.68 o 
  -7   1   4      362.99      304.04      6.67 o 
  -6   1   4       44.93       53.39      2.76 o 
  -5   1   4      182.65      186.19      4.98 o 
  -4   1   4     3888.98     3895.77     38.11 o 
  -3   1   4     5073.50     4965.46     46.23 o 
  -2   1   4     1284.52     1221.43      8.84 o 
  -1   1   4     2426.51     2605.92     36.20 o 
   0   1   4      518.60      468.02      2.53 o 
   1   1   4    13986.65    13551.18     51.49 o 
   2   1   4     8103.59     8147.09    133.77 o 
   3   1   4        0.49        3.06      0.66 o 
   4   1   4     1396.42     1476.57     10.13 o 
   5   1   4     3282.06     3433.41     28.34 o 
   6   1   4      364.81      405.12      8.07 o 
   7   1   4      698.07      615.54      9.77 o 
   8   1   4     1319.77     1418.12     13.03 o 
   9   1   4      489.08      524.70      7.16 o 
  10   1   4     1671.38     1705.21     14.16 o 
  11   1   4      290.13      261.33      6.87 o 
  12   1   4      407.29      389.92      6.76 o 
 -13   2   4      350.31      351.02      5.19 o 
 -12   2   4     1381.33     1448.82     18.11 o 
 -11   2   4      744.57      742.53      7.95 o 
 -10   2   4     1821.45     1745.47     17.86 o 
  -9   2   4       57.41       59.81      2.17 o 
  -8   2   4      467.05      478.42      5.15 o 
  -7   2   4      216.18      238.16      6.77 o 
  -6   2   4       21.00       23.22      2.28 o 
  -5   2   4      229.85      276.58      6.81 o 
  -4   2   4     3459.79     3272.99     50.28 o 
  -3   2   4     5372.80     5229.56     41.67 o 
  -2   2   4    18100.58    17459.35    200.45 o 
  -1   2   4      421.94      418.14      5.04 o 
   0   2   4     1610.81     1486.00     15.91 o 
   1   2   4     4041.42     3718.21     77.81 o 
   2   2   4        5.16        5.89      1.21 o 
   3   2   4       31.07       37.08      1.78 o 
   4   2   4     8380.39     9198.23    114.08 o 
   5   2   4      587.34      604.86      8.25 o 
   6   2   4      934.74     1052.02     15.36 o 
   7   2   4      173.08      154.39      6.45 o 
   8   2   4      418.08      368.70      6.12 o 
   9   2   4     8568.39     8142.39     77.67 o 
  10   2   4      255.30      276.59      5.08 o 
  11   2   4        4.62        5.78      0.96 o 
  12   2   4       86.79       69.39      4.17 o 
 -13   3   4      255.93      237.09      4.28 o 
 -12   3   4      342.37      346.01      6.91 o 
 -11   3   4     1910.52     1984.50     12.48 o 
 -10   3   4     2384.46     2398.44     20.67 o 
  -9   3   4     1965.22     1925.28     17.40 o 
  -8   3   4     1317.82     1327.27     19.18 o 
  -7   3   4     1573.28     1641.76     41.72 o 
  -6   3   4       58.73       68.43      3.53 o 
  -5   3   4       16.23       60.35      3.80 o 
  -4   3   4       27.00       16.81      1.44 o 
  -3   3   4       50.43       21.93      5.86 o 
  -2   3   4     1260.70     1144.99      8.53 o 
  -1   3   4     9173.76     8632.31    119.98 o 
   0   3   4    18937.10    18355.10    316.79 o 
   1   3   4     2344.70     2073.80     26.33 o 
   2   3   4      376.63      435.57      9.55 o 
   3   3   4      524.19      478.61      6.72 o 
   4   3   4      101.22      111.43      3.91 o 
   5   3   4      194.19      174.56      5.36 o 
   6   3   4      657.33      640.37     12.15 o 
   7   3   4      764.26      693.63      7.30 o 
   8   3   4      353.52      357.71      6.72 o 
   9   3   4      667.80      661.98      8.32 o 
  10   3   4      494.41      466.10      6.62 o 
  11   3   4      270.68      240.96      4.77 o 
  12   3   4        1.72        2.76      0.75 o 
 -13   4   4      169.20      182.24      5.07 o 
 -12   4   4     1162.28     1136.68     34.07 o 
 -11   4   4     2215.29     2280.92     58.90 o 
 -10   4   4      109.35      120.83      5.06 o 
  -9   4   4        0.22        0.87      1.45 o 
  -8   4   4       25.04       34.50      1.67 o 
  -7   4   4      426.33      545.56     16.37 o 
  -6   4   4       74.85       93.14      7.58 o 
  -5   4   4     3396.41     3935.16     95.95 o 
  -4   4   4     4143.63     4508.40     29.09 o 
  -3   4   4      210.35      225.72      8.71 o 
  -2   4   4      535.92      648.41      5.81 o 
  -1   4   4    15552.97    15210.94    234.92 o 
   0   4   4     5667.11     5500.64     82.00 o 
   1   4   4     2668.34     2638.01     28.50 o 
   2   4   4    11710.94    11694.75    209.06 o 
   3   4   4     2871.04     2831.34     51.77 o 
   4   4   4      266.90      243.88     11.40 o 
   5   4   4     2411.24     2404.64     36.52 o 
   6   4   4      932.59      995.30     22.70 o 
   7   4   4        4.52        5.14      1.08 o 
   8   4   4     5436.02     5592.80     26.79 o 
   9   4   4      266.26      211.28      4.80 o 
  10   4   4      454.51      435.66      6.76 o 
  11   4   4      185.29      187.93      3.59 o 
  12   4   4        8.22        6.72      0.68 o 
 -13   5   4      179.75      191.60      6.30 o 
 -12   5   4        7.91       12.12      1.15 o 
 -11   5   4      111.95       97.51      7.51 o 
 -10   5   4      124.38      129.97     10.57 o 
  -9   5   4        4.68        2.98      2.51 o 
  -8   5   4      339.51      429.10     16.16 o 
  -7   5   4     1124.77     1282.50     21.52 o 
  -6   5   4     2552.85     2469.48     89.63 o 
  -5   5   4     1012.60     1157.51     26.73 o 
  -4   5   4     7009.49     7771.60    175.21 o 
  -3   5   4     3601.24     3947.39     84.75 o 
  -2   5   4      156.06      166.87      4.58 o 
  -1   5   4     1938.94     2016.57     66.27 o 
   0   5   4     2467.39     2523.22     44.64 o 
   1   5   4      113.78      140.46      2.46 o 
   2   5   4      204.01      229.59      5.58 o 
   3   5   4    11054.15    11510.09    233.65 o 
   4   5   4     4880.24     5101.03    140.01 o 
   5   5   4     2288.38     2327.76     40.57 o 
   6   5   4      423.17      413.67      9.50 o 
   7   5   4     8720.31     8746.27    201.91 o 
   8   5   4      536.62      501.33     12.60 o 
   9   5   4        5.57        4.63      1.57 o 
  10   5   4       31.13       36.28      1.95 o 
  11   5   4       45.23       29.57      1.46 o 
  12   5   4       86.37       66.16      2.14 o 
 -12   6   4       95.18       97.19      6.55 o 
 -11   6   4       68.42       68.23      5.35 o 
 -10   6   4      303.74      305.01      6.26 o 
  -9   6   4     4058.48     3962.40    163.93 o 
  -8   6   4      355.84      403.10      8.34 o 
  -7   6   4     1711.93     1645.05     29.91 o 
  -6   6   4      932.70      961.78     33.02 o 
  -5   6   4     1165.26     1224.47    110.07 o 
  -4   6   4       81.14      118.31      4.21 o 
  -3   6   4     5177.32     5359.29    185.66 o 
  -2   6   4      988.09     1008.71     32.24 o 
  -1   6   4      215.85      236.44      5.40 o 
   0   6   4      750.43      835.63     12.49 o 
   1   6   4     5098.69     5157.63    100.50 o 
   2   6   4     4626.41     4953.61    134.05 o 
   3   6   4     6808.38     7092.44    189.36 o 
   4   6   4      864.67      702.86     13.11 o 
   5   6   4     5636.43     5568.52     92.75 o 
   6   6   4       26.82       19.01      2.05 o 
   7   6   4     1214.74     1189.18     27.25 o 
   8   6   4      533.51      587.50     12.91 o 
   9   6   4       44.01       41.65      2.37 o 
  10   6   4      192.68      196.31      4.35 o 
  11   6   4       76.38       64.22      2.00 o 
  12   6   4       11.52       10.17      1.11 o 
 -12   7   4      260.49      269.87     12.40 o 
 -11   7   4      603.34      603.70     34.13 o 
 -10   7   4       45.81       57.05      3.43 o 
  -9   7   4        1.03        2.91      1.19 o 
  -8   7   4     3015.08     2826.49     74.33 o 
  -7   7   4       20.68       17.01      1.40 o 
  -6   7   4        0.01        5.74      1.80 o 
  -5   7   4     4798.84     5202.79    193.32 o 
  -4   7   4      387.90      369.15     11.62 o 
  -3   7   4     4126.88     4632.34    133.81 o 
  -2   7   4       87.16      122.87      7.56 o 
  -1   7   4      422.48      491.47      8.27 o 
   0   7   4       99.85      140.61      3.31 o 
   1   7   4     1005.77      996.55     21.21 o 
   2   7   4     2375.26     2569.66     96.28 o 
   3   7   4      423.24      519.51     25.91 o 
   4   7   4     2342.08     2338.34     66.52 o 
   5   7   4     1053.56     1171.78     39.60 o 
   6   7   4      207.16      184.81      3.95 o 
   7   7   4       43.92       27.63      1.35 o 
   8   7   4     1215.17     1222.12     29.44 o 
   9   7   4      107.36      118.34      3.42 o 
  10   7   4        1.56        6.11      1.27 o 
  11   7   4       40.98       49.96      2.94 o 
 -12   8   4        2.18        4.72      0.54 o 
 -11   8   4        1.28        2.44      0.89 o 
 -10   8   4       46.94       53.92      3.97 o 
  -9   8   4      342.62      289.66     12.93 o 
  -8   8   4     1243.25     1223.98     47.41 o 
  -7   8   4       76.62       64.75      2.33 o 
  -6   8   4     1703.57     1788.38     36.09 o 
  -5   8   4      281.10      274.79      9.43 o 
  -4   8   4      862.65      814.56     34.66 o 
  -3   8   4     1780.61     1753.24     57.57 o 
  -2   8   4     6853.43     7573.17    223.49 o 
  -1   8   4        0.71        9.19      1.25 o 
   0   8   4       79.04      109.28      3.18 o 
   1   8   4      341.87      347.61      8.63 o 
   2   8   4       82.17       97.35      3.95 o 
   3   8   4      858.17      843.84     31.27 o 
   4   8   4      724.36      612.51     27.12 o 
   5   8   4       21.85       30.40      1.67 o 
   6   8   4     1034.38     1006.65     22.77 o 
   7   8   4     2673.62     2904.66    136.73 o 
   8   8   4      259.30      235.70      8.02 o 
   9   8   4        2.39        5.39      3.34 o 
  10   8   4        1.89        0.70      0.74 o 
  11   8   4       35.47       39.53      2.34 o 
 -12   9   4      117.21      114.67      4.10 o 
 -11   9   4      203.71      198.39     11.07 o 
 -10   9   4        0.04        0.59      1.60 o 
  -9   9   4      506.19      509.49     20.93 o 
  -8   9   4       58.04       66.08      2.82 o 
  -7   9   4      179.97      173.83      8.45 o 
  -6   9   4       74.37       79.19      2.87 o 
  -5   9   4     1453.15     1600.82     59.86 o 
  -4   9   4        0.26        1.66      0.84 o 
  -3   9   4     1280.43     1400.99    101.34 o 
  -2   9   4    11364.22    12944.72    479.83 o 
  -1   9   4     1186.71     1281.66     41.18 o 
   0   9   4       61.31       87.60      3.33 o 
   1   9   4      354.07      308.76      9.81 o 
   2   9   4      216.08      147.15      5.04 o 
   3   9   4      131.73      116.82      5.44 o 
   4   9   4     1683.93     1661.21     42.05 o 
   5   9   4       12.33       21.71      1.32 o 
   6   9   4    16359.56    16480.12    687.63 o 
   7   9   4     2396.10     2341.47    106.75 o 
   8   9   4      568.13      546.78     26.74 o 
   9   9   4        1.85        3.48      1.02 o 
  10   9   4       57.49       68.50      5.02 o 
  11   9   4      107.55      101.38      4.71 o 
 -11  10   4      303.09      267.49      9.00 o 
 -10  10   4      579.26      611.53     27.37 o 
  -9  10   4        8.90        2.28      0.76 o 
  -8  10   4        1.32        2.53      0.68 o 
  -7  10   4      141.62      140.21      7.38 o 
  -6  10   4      296.64      383.51     12.87 o 
  -5  10   4       15.34       21.70      1.66 o 
  -4  10   4       15.36        9.15      1.05 o 
  -3  10   4      430.53      454.94     14.66 o 
  -2  10   4     3161.05     3616.68    137.51 o 
  -1  10   4     2037.66     2222.05     20.28 o 
   0  10   4     2474.51     2681.06    109.08 o 
   1  10   4     1432.47     1429.20     55.27 o 
   2  10   4     1386.98     1409.76     42.20 o 
   3  10   4     2473.30     2483.74     98.47 o 
   4  10   4     1918.68     2153.21     84.63 o 
   5  10   4     3745.32     3712.58    159.76 o 
   6  10   4     1466.27     1586.16     87.26 o 
   7  10   4      564.66      557.13     27.33 o 
   8  10   4      484.62      505.12     18.67 o 
   9  10   4       49.08       45.93      2.57 o 
  10  10   4     1191.57     1308.41    106.90 o 
  11  10   4       31.74       31.40      1.99 o 
 -11  11   4      415.71      393.06      5.51 o 
 -10  11   4        0.04        3.68      0.68 o 
  -9  11   4        5.74        8.14      0.91 o 
  -8  11   4      161.81      175.61      7.45 o 
  -7  11   4        7.72       13.43      1.20 o 
  -6  11   4      366.48      349.09     31.99 o 
  -5  11   4      260.98      271.21     10.37 o 
  -4  11   4      127.60      143.18      5.66 o 
  -3  11   4     4855.94     5223.87    117.31 o 
  -2  11   4       44.88       48.82      1.96 o 
  -1  11   4     4098.96     4288.72    150.22 o 
   0  11   4      172.89      134.12     12.53 o 
   1  11   4      974.58      996.15     35.18 o 
   2  11   4     1793.92     1728.61     52.00 o 
   3  11   4        1.16        6.77      0.79 o 
   4  11   4        1.71        2.03      0.80 o 
   5  11   4      283.11      236.28     20.74 o 
   6  11   4      165.28      136.58      4.91 o 
   7  11   4      322.13      324.09     14.78 o 
   8  11   4      382.93      408.84     21.10 o 
   9  11   4      128.02      133.64      4.05 o 
  10  11   4      194.15      210.67      9.42 o 
 -10  12   4      259.46      240.01      5.46 o 
  -9  12   4      147.59      170.47      9.02 o 
  -8  12   4        5.21        6.13      1.18 o 
  -7  12   4      271.75      250.05     20.57 o 
  -6  12   4       39.78       23.12      2.30 o 
  -5  12   4      392.40      326.42     20.17 o 
  -4  12   4       31.76       24.66      1.38 o 
  -3  12   4      734.71      723.32     25.20 o 
  -2  12   4        0.77        1.89      0.62 o 
  -1  12   4     2845.90     2574.49    115.54 o 
   0  12   4     1347.31     1421.05     56.60 o 
   1  12   4       58.29       75.62      2.03 o 
   2  12   4     1832.30     1862.09     59.04 o 
   3  12   4       39.11       37.72      1.68 o 
   4  12   4     2554.69     2734.62    154.94 o 
   5  12   4      913.96     1017.59     53.18 o 
   6  12   4      271.18      238.02     14.14 o 
   7  12   4       73.97       82.15      3.60 o 
   8  12   4      407.98      414.30     18.50 o 
   9  12   4       13.82       23.55      1.17 o 
  10  12   4      272.49      296.70     19.08 o 
 -10  13   4       14.22       16.30      0.93 o 
  -9  13   4      679.31      656.51     32.83 o 
  -8  13   4       62.44       85.87      6.03 o 
  -7  13   4      177.47      250.39     14.15 o 
  -6  13   4      429.16      352.62     28.52 o 
  -5  13   4        0.04        7.23      1.01 o 
  -4  13   4        0.86        1.59      0.73 o 
  -3  13   4        3.71        3.46      0.85 o 
  -2  13   4        8.13       15.30      1.17 o 
  -1  13   4        1.02        1.37      0.53 o 
   0  13   4     4669.12     4773.67    235.29 o 
   1  13   4        7.41        7.50      1.08 o 
   2  13   4       22.87       17.24      1.20 o 
   3  13   4       77.88       61.45      4.52 o 
   4  13   4       62.09       92.47      4.55 o 
   5  13   4      270.20      215.49     10.61 o 
   6  13   4       60.04       68.32      4.35 o 
   7  13   4        4.99        7.12      0.72 o 
   8  13   4      341.84      393.34     17.92 o 
   9  13   4      111.68      103.90      4.70 o 
  -9  14   4      287.62      297.55     13.42 o 
  -8  14   4       83.48       68.08      3.52 o 
  -7  14   4      707.74      716.00     45.20 o 
  -6  14   4      117.65       98.51      5.60 o 
  -5  14   4      311.77      415.71     25.67 o 
  -4  14   4      132.39      150.79     13.38 o 
  -3  14   4      324.50      341.95     19.78 o 
  -2  14   4     1513.13     1454.19     69.73 o 
  -1  14   4     1162.31     1158.94     53.63 o 
   0  14   4      278.46      289.32     11.94 o 
   1  14   4      205.82      211.97     11.30 o 
   2  14   4       17.99       17.87      1.88 o 
   3  14   4     1715.68     1715.50    100.58 o 
   4  14   4       21.29       24.58      2.47 o 
   5  14   4      144.73      185.38     14.35 o 
   6  14   4       13.71       10.76      0.95 o 
   7  14   4      143.92      146.47      6.60 o 
   8  14   4      222.34      240.72      9.79 o 
   9  14   4       21.41       32.34      2.58 o 
  -9  15   4     1171.87     1162.91     12.20 o 
  -8  15   4      363.75      345.64     16.60 o 
  -7  15   4      406.34      403.47     22.79 o 
  -6  15   4       44.36       50.00      4.84 o 
  -5  15   4      449.50      449.08     17.16 o 
  -4  15   4       12.93       19.47      2.04 o 
  -3  15   4      408.22      362.10     18.77 o 
  -2  15   4      176.95      172.62      8.39 o 
  -1  15   4      974.22      981.91     50.98 o 
   0  15   4     2948.68     3016.71    164.75 o 
   1  15   4      388.41      369.33     21.54 o 
   2  15   4       36.92       39.47      1.95 o 
   3  15   4     3857.46     4037.73    162.75 o 
   4  15   4     1821.14     1885.55    112.34 o 
   5  15   4      259.15      272.45     32.18 o 
   6  15   4       12.95       24.20      2.09 o 
   7  15   4        7.16        6.05      0.80 o 
   8  15   4        3.81        4.71      1.34 o 
  -8  16   4       78.86       76.01      2.93 o 
  -7  16   4      164.71      126.20      4.20 o 
  -6  16   4        7.90       16.80      2.01 o 
  -5  16   4        5.37        2.14      0.72 o 
  -4  16   4       32.03       29.97      2.39 o 
  -3  16   4      126.42      126.87      8.62 o 
  -2  16   4        0.14        1.22      0.56 o 
  -1  16   4      323.22      342.79     25.65 o 
   0  16   4      417.96      448.04     29.23 o 
   1  16   4     3409.27     3538.94    212.57 o 
   2  16   4       96.07      103.00      7.39 o 
   3  16   4     1040.65     1115.33     75.85 o 
   4  16   4       10.02       17.19      1.77 o 
   5  16   4      109.81       97.24     12.26 o 
   6  16   4       14.69       11.24      1.44 o 
   7  16   4        1.16        4.10      0.51 o 
  -7  17   4        6.59        4.14      0.45 o 
  -6  17   4      363.77      381.55     14.20 o 
  -5  17   4       35.10       40.42      1.63 o 
  -4  17   4      283.38      295.93     15.93 o 
  -3  17   4      169.60      166.40      8.67 o 
  -2  17   4      488.29      465.42     30.78 o 
  -1  17   4       17.29       19.78      2.03 o 
   0  17   4     1252.19     1253.07    104.71 o 
   1  17   4      307.28      317.67     21.56 o 
   2  17   4     1430.23     1399.26    102.97 o 
   3  17   4       67.18       73.59      5.50 o 
   4  17   4       65.33       83.77      4.09 o 
   5  17   4      373.43      351.51     26.46 o 
   6  17   4      121.23      127.98     11.88 o 
  -6  18   4        6.20       13.78      1.57 o 
  -5  18   4      111.42      106.75      5.34 o 
  -4  18   4      837.41      781.29     40.60 o 
  -3  18   4      205.63      177.58     10.98 o 
  -2  18   4      782.44      717.99     55.70 o 
  -1  18   4       58.10       60.96      3.84 o 
   0  18   4      359.90      348.41     40.41 o 
   1  18   4       19.91       20.30      1.97 o 
   2  18   4      199.38      204.88     13.90 o 
   3  18   4      169.41      176.83     11.44 o 
   4  18   4       95.81       99.11      7.14 o 
   5  18   4        0.53        1.05      0.45 o 
  -4  19   4      639.87      533.64      8.49 o 
  -3  19   4      933.15      892.39      8.83 o 
  -2  19   4        1.25        2.37      0.70 o 
  -1  19   4      122.52      125.38     13.91 o 
   0  19   4       25.17       24.90      4.57 o 
   1  19   4        0.32        0.96      0.97 o 
   2  19   4       66.60       73.79      5.09 o 
   3  19   4        2.62        5.89      0.70 o 
   0  20   4       91.97       91.16      3.29 o 
 -13   0   5      105.20       94.86      2.42 o 
 -11   0   5       80.53       81.14      3.97 o 
  -9   0   5       62.53       62.26      3.63 o 
  -7   0   5      258.90      234.88      8.33 o 
  -5   0   5       21.50       18.38      1.97 o 
  -3   0   5       53.08       54.39      3.96 o 
  -1   0   5      173.30      152.61      3.31 o 
   1   0   5      133.31      107.79      3.26 o 
   3   0   5      191.65      232.89      6.58 o 
   5   0   5       75.54       80.58      4.86 o 
   7   0   5       10.33        8.13      1.61 o 
   9   0   5      123.33      136.95      7.55 o 
  11   0   5      105.66      110.27      6.26 o 
 -13   1   5      149.01      136.02      2.52 o 
 -12   1   5      166.34      176.96      3.38 o 
 -11   1   5       11.47       16.93      1.51 o 
 -10   1   5       54.22       58.81      2.50 o 
  -9   1   5       40.30       41.69      1.96 o 
  -8   1   5       91.73       92.36      2.42 o 
  -7   1   5       14.26       12.85      1.41 o 
  -6   1   5       95.36       81.93      3.29 o 
  -5   1   5      150.48      139.95      4.61 o 
  -4   1   5        1.70        4.48      0.80 o 
  -3   1   5      161.57      137.48      3.12 o 
  -2   1   5       46.13       39.62      1.06 o 
  -1   1   5      220.01      185.98      2.63 o 
   0   1   5       80.29       82.91      1.34 o 
   1   1   5      498.41      420.32      4.07 o 
   2   1   5        5.58        6.07      0.67 o 
   3   1   5      249.20      225.82      3.81 o 
   4   1   5       88.34       84.68      2.58 o 
   5   1   5      285.09      283.95      6.44 o 
   6   1   5        1.58        1.23      0.82 o 
   7   1   5       73.12       69.54      2.65 o 
   8   1   5      399.71      403.01      5.25 o 
   9   1   5       16.32       14.04      1.34 o 
  10   1   5      168.41      167.24      4.75 o 
  11   1   5        5.89        2.88      1.37 o 
  12   1   5        8.89       10.13      1.20 o 
 -13   2   5       13.30       14.42      1.17 o 
 -12   2   5        0.30        0.99      0.61 o 
 -11   2   5      104.50      112.01      3.64 o 
 -10   2   5      283.53      285.74      5.34 o 
  -9   2   5      147.19      150.92      3.63 o 
  -8   2   5      319.75      300.51      3.89 o 
  -7   2   5       33.77       29.49      2.54 o 
  -6   2   5      295.42      264.46      6.79 o 
  -5   2   5      114.37      102.47      3.82 o 
  -4   2   5      349.59      312.83      6.28 o 
  -3   2   5      345.03      327.92      5.14 o 
  -2   2   5      793.15      694.20     16.40 o 
  -1   2   5      103.77      100.89      3.11 o 
   0   2   5      439.36      392.13      4.14 o 
   1   2   5      118.39       97.38      1.54 o 
   2   2   5      507.20      481.19      9.96 o 
   3   2   5      240.77      233.36      4.56 o 
   4   2   5      713.92      660.59      8.27 o 
   5   2   5       53.57       54.66      2.90 o 
   6   2   5      145.41      136.62      5.78 o 
   7   2   5      113.73      120.68      2.89 o 
   8   2   5       91.17       94.74      2.89 o 
   9   2   5      455.77      482.20      9.26 o 
  10   2   5       12.17       12.71      1.25 o 
  11   2   5      110.36      112.94      4.50 o 
  12   2   5        1.66        1.30      1.78 o 
 -13   3   5      142.16      139.99      3.89 o 
 -12   3   5       70.44       82.97      4.44 o 
 -11   3   5        8.14        9.58      1.69 o 
 -10   3   5        1.32        1.69      0.82 o 
  -9   3   5      180.57      187.45      3.77 o 
  -8   3   5      127.71      134.32      2.92 o 
  -7   3   5      184.46      180.47      6.16 o 
  -6   3   5        6.51        8.59      1.35 o 
  -5   3   5      663.52      630.15     20.03 o 
  -4   3   5       18.01       20.16      1.58 o 
  -3   3   5      771.94      697.40     12.41 o 
  -2   3   5       44.41       52.06      1.33 o 
  -1   3   5      295.44      234.45      2.84 o 
   0   3   5      147.86      140.36      1.98 o 
   1   3   5      788.62      629.01      9.24 o 
   2   3   5      177.42      197.39      4.13 o 
   3   3   5      778.68      690.87      8.27 o 
   4   3   5      193.23      218.60      5.02 o 
   5   3   5      460.52      443.07      8.74 o 
   6   3   5       34.36       41.67      3.29 o 
   7   3   5       82.30       84.63      2.97 o 
   8   3   5       82.73       75.57      2.63 o 
   9   3   5      195.11      183.35      4.38 o 
  10   3   5      115.85      107.66      3.14 o 
  11   3   5        9.83       11.42      1.01 o 
  12   3   5        7.47        7.59      1.00 o 
 -13   4   5      260.49      263.49     12.14 o 
 -12   4   5        5.27        5.63      1.19 o 
 -11   4   5      236.98      234.77      6.66 o 
 -10   4   5       14.19       15.85      1.25 o 
  -9   4   5        0.06        0.86      1.01 o 
  -8   4   5       62.26       60.37      2.23 o 
  -7   4   5      117.81      114.66      6.09 o 
  -6   4   5      257.66      237.19      6.65 o 
  -5   4   5      101.90       95.77      3.82 o 
  -4   4   5        1.69        2.57      1.84 o 
  -3   4   5      369.44      353.54      6.93 o 
  -2   4   5      317.50      292.91      5.40 o 
  -1   4   5       16.08       10.33      1.22 o 
   0   4   5      766.29      710.97      6.17 o 
   1   4   5        1.36        1.24      0.33 o 
   2   4   5      308.47      275.57      8.76 o 
   3   4   5      242.97      221.29      5.70 o 
   4   4   5      231.08      238.09      6.32 o 
   5   4   5      288.17      306.38      7.65 o 
   6   4   5       95.25       94.39      6.01 o 
   7   4   5       61.99       46.71      2.03 o 
   8   4   5        0.29        0.26      0.91 o 
   9   4   5      274.79      263.25      6.50 o 
  10   4   5        3.06        4.28      0.90 o 
  11   4   5       32.96       32.07      1.47 o 
  12   4   5        0.00       -0.21      0.52 o 
 -13   5   5        7.78        8.37      0.86 o 
 -12   5   5       23.21       28.64      2.06 o 
 -11   5   5        8.85        8.96      1.57 o 
 -10   5   5      231.88      226.16      5.18 o 
  -9   5   5      108.28      100.10      4.27 o 
  -8   5   5       67.23       62.05      2.66 o 
  -7   5   5        5.29        5.46      0.93 o 
  -6   5   5        0.02        1.31      1.37 o 
  -5   5   5        0.01        0.46      0.81 o 
  -4   5   5      129.64      135.20      3.35 o 
  -3   5   5       25.89       25.18      1.37 o 
  -2   5   5       71.18       83.48      4.40 o 
  -1   5   5       17.78       13.88      1.22 o 
   0   5   5       20.41       11.29      0.78 o 
   1   5   5        4.98       13.94      1.22 o 
   2   5   5      141.83      122.10      4.69 o 
   3   5   5      395.59      351.09      8.03 o 
   4   5   5      126.85      155.71      5.44 o 
   5   5   5       17.51       20.20      2.16 o 
   6   5   5        7.56        7.99      1.08 o 
   7   5   5      267.31      267.98      4.94 o 
   8   5   5       27.69       25.32      1.92 o 
   9   5   5       24.43       23.57      1.74 o 
  10   5   5      212.41      196.96      4.14 o 
  11   5   5        6.02        8.50      0.82 o 
  12   5   5        8.29        7.79      1.15 o 
 -12   6   5      121.57      119.89      6.38 o 
 -11   6   5       19.13       19.96      1.98 o 
 -10   6   5        0.62        0.30      1.17 o 
  -9   6   5        3.46        2.74      1.31 o 
  -8   6   5        9.37        9.35      2.00 o 
  -7   6   5       48.30       46.53      1.92 o 
  -6   6   5        0.06        0.56      1.30 o 
  -5   6   5        0.75        1.41      1.06 o 
  -4   6   5        0.49       -0.06      0.76 o 
  -3   6   5      286.97      287.10     10.94 o 
  -2   6   5       33.70       44.50      3.76 o 
  -1   6   5       44.01       64.64      2.64 o 
   0   6   5      110.44      139.77      2.80 o 
   1   6   5        9.54        6.79      0.71 o 
   2   6   5       15.63       19.80      1.89 o 
   3   6   5      175.73      171.99      5.69 o 
   4   6   5       91.87       88.12      4.46 o 
   5   6   5      429.51      402.93     13.44 o 
   6   6   5        5.18        4.91      0.65 o 
   7   6   5       19.30       14.19      1.20 o 
   8   6   5        0.55        0.36      0.75 o 
   9   6   5      222.77      228.75      7.27 o 
  10   6   5        0.06        0.61      1.03 o 
  11   6   5      112.34      111.66      4.39 o 
 -12   7   5       58.47       58.65      3.65 o 
 -11   7   5        0.19        0.72      0.63 o 
 -10   7   5        0.49        0.09      1.22 o 
  -9   7   5       58.21       58.48      3.53 o 
  -8   7   5      667.19      666.32     14.02 o 
  -7   7   5        3.40        3.25      0.68 o 
  -6   7   5       13.98       12.27      2.10 o 
  -5   7   5      118.77      121.30      7.57 o 
  -4   7   5       51.87       47.49      2.83 o 
  -3   7   5      559.58      570.97     23.09 o 
  -2   7   5       46.15       57.81      4.02 o 
  -1   7   5      124.13      130.99      4.04 o 
   0   7   5        8.35       13.71      1.10 o 
   1   7   5        0.06        0.34      0.69 o 
   2   7   5       26.87       27.53      2.49 o 
   3   7   5       13.41       14.88      1.89 o 
   4   7   5      428.41      398.59     10.67 o 
   5   7   5      111.56      121.49      5.57 o 
   6   7   5        3.31        3.09      0.60 o 
   7   7   5       12.47       12.53      1.16 o 
   8   7   5       81.53       75.97      2.77 o 
   9   7   5        6.39        5.77      0.95 o 
  10   7   5       49.48       50.27      1.97 o 
  11   7   5       22.31       19.61      2.22 o 
 -12   8   5        2.61        3.38      0.77 o 
 -11   8   5        0.01       -0.43      0.46 o 
 -10   8   5       18.58       17.85      1.26 o 
  -9   8   5       26.45       24.90      2.33 o 
  -8   8   5       32.61       32.79      2.03 o 
  -7   8   5       24.54       25.44      1.50 o 
  -6   8   5        2.40        2.39      0.84 o 
  -5   8   5       11.95       14.83      2.95 o 
  -4   8   5      107.42      105.52      5.47 o 
  -3   8   5      189.41      211.39     14.93 o 
  -2   8   5      213.97      239.18      6.13 o 
  -1   8   5        1.28        1.10      0.68 o 
   0   8   5      125.96      147.00      3.93 o 
   1   8   5       30.55       36.40      2.15 o 
   2   8   5      103.27       99.57      4.02 o 
   3   8   5      156.80      129.81      6.47 o 
   4   8   5      279.65      289.08     11.78 o 
   5   8   5        1.17        0.55      0.54 o 
   6   8   5       20.33       19.64      1.59 o 
   7   8   5       27.20       24.75      1.34 o 
   8   8   5       12.26       10.62      1.09 o 
   9   8   5      147.45      137.43      7.65 o 
  10   8   5        5.60        4.49      0.83 o 
  11   8   5       23.29       19.23      2.40 o 
 -12   9   5        0.89        1.82      0.83 o 
 -11   9   5      133.80      127.75      3.49 o 
 -10   9   5       34.66       32.84      1.77 o 
  -9   9   5       74.82       85.22      3.86 o 
  -8   9   5      274.36      280.77     13.56 o 
  -7   9   5       58.05       47.27      2.55 o 
  -6   9   5       64.33       59.27      2.51 o 
  -5   9   5       19.02       19.96      1.52 o 
  -4   9   5        0.29        0.34      1.05 o 
  -3   9   5       87.33       91.22      6.60 o 
  -2   9   5      449.43      499.06     15.44 o 
  -1   9   5      242.55      250.73      6.47 o 
   0   9   5      457.16      463.67     14.57 o 
   1   9   5      110.08       98.35      3.65 o 
   2   9   5        0.02        0.62      0.81 o 
   3   9   5        9.06        8.13      1.28 o 
   4   9   5        0.90        0.64      0.63 o 
   5   9   5      194.67      177.12      4.29 o 
   6   9   5      137.08      133.00      5.67 o 
   7   9   5       10.27       13.01      1.40 o 
   8   9   5      111.82      108.10      5.98 o 
   9   9   5       28.28       30.67      2.62 o 
  10   9   5       47.58       53.90      5.81 o 
  11   9   5        3.37        1.97      0.42 o 
 -11  10   5        4.50        2.91      0.47 o 
 -10  10   5      189.37      185.31      6.96 o 
  -9  10   5       29.70       28.28      1.53 o 
  -8  10   5       21.32       20.45      1.40 o 
  -7  10   5       15.67       18.78      1.51 o 
  -6  10   5      216.95      215.80      9.77 o 
  -5  10   5        2.50        2.08      1.08 o 
  -4  10   5       28.94       25.03      1.29 o 
  -3  10   5      105.76      122.05      6.53 o 
  -2  10   5        8.88        5.05      1.66 o 
  -1  10   5      179.77      189.29      6.11 o 
   0  10   5      106.10       99.52     10.16 o 
   1  10   5        7.44        4.01      1.14 o 
   2  10   5       38.69       38.25      2.49 o 
   3  10   5      101.20       92.65      2.52 o 
   4  10   5      863.09      804.28     28.13 o 
   5  10   5      348.24      331.90     13.52 o 
   6  10   5      732.57      691.70     34.02 o 
   7  10   5        9.77        9.64      1.05 o 
   8  10   5        0.87        0.14      0.71 o 
   9  10   5       10.91       12.23      1.75 o 
  10  10   5       75.42       69.90      7.13 o 
 -11  11   5       50.01       43.46      1.81 o 
 -10  11   5       86.15       88.97      4.37 o 
  -9  11   5      275.89      281.71      9.79 o 
  -8  11   5       71.48       81.44      5.31 o 
  -7  11   5       17.34       20.17      1.67 o 
  -6  11   5        2.37        3.92      1.11 o 
  -5  11   5       33.52       35.74      1.88 o 
  -4  11   5        7.46        7.71      1.10 o 
  -3  11   5       33.25       32.91      1.43 o 
  -2  11   5        3.12        2.60      0.52 o 
  -1  11   5        8.88        8.30      0.83 o 
   0  11   5       71.50       87.79      3.86 o 
   1  11   5      287.94      275.74      7.53 o 
   2  11   5      126.40      114.68      3.05 o 
   3  11   5     1048.96      985.89     25.71 o 
   4  11   5      170.48      177.83      6.03 o 
   5  11   5        0.90        5.48      1.43 o 
   6  11   5      351.86      347.65     19.23 o 
   7  11   5      216.33      214.06      9.63 o 
   8  11   5        0.53        0.41      0.50 o 
   9  11   5      100.42      116.24      5.79 o 
  10  11   5       95.04       92.89      4.78 o 
 -10  12   5       20.20       19.44      1.37 o 
  -9  12   5        1.14        2.39      0.72 o 
  -8  12   5      453.56      438.40     20.61 o 
  -7  12   5       23.23       14.71      1.50 o 
  -6  12   5      193.85      184.11     16.28 o 
  -5  12   5       56.10       58.37      2.71 o 
  -4  12   5       56.80       67.93      2.27 o 
  -3  12   5      455.02      450.53     14.23 o 
  -2  12   5        1.84        1.41      0.65 o 
  -1  12   5      468.84      464.81     15.94 o 
   0  12   5      246.15      262.81      8.59 o 
   1  12   5       24.36       29.45      1.28 o 
   2  12   5       32.40       32.02      1.41 o 
   3  12   5      146.21      132.78      3.75 o 
   4  12   5       89.92       82.80      9.36 o 
   5  12   5      201.77      197.06     13.21 o 
   6  12   5      282.09      290.56     20.55 o 
   7  12   5       18.32       17.87      1.11 o 
   8  12   5      265.23      253.57     11.16 o 
   9  12   5        6.97        3.95      0.69 o 
 -10  13   5       89.66       83.72      2.00 o 
  -9  13   5      269.70      279.00     13.34 o 
  -8  13   5       16.97       12.79      1.26 o 
  -7  13   5       52.24       58.64      2.95 o 
  -6  13   5        9.66       13.10      2.34 o 
  -5  13   5      270.19      294.48     18.14 o 
  -4  13   5       20.12       27.94      2.94 o 
  -3  13   5        3.99        4.28      0.81 o 
  -2  13   5       12.34        9.85      0.91 o 
  -1  13   5      107.10      115.19      4.68 o 
   0  13   5       37.64       30.76      1.48 o 
   1  13   5       84.36       87.94      2.41 o 
   2  13   5      109.17      100.87      3.84 o 
   3  13   5      175.64      167.57     10.75 o 
   4  13   5      261.88      273.38     22.94 o 
   5  13   5      636.86      621.05     30.99 o 
   6  13   5       86.87      106.66      5.85 o 
   7  13   5       18.28       21.13      1.09 o 
   8  13   5       65.51       71.90      2.39 o 
   9  13   5        6.28        6.91      1.02 o 
  -9  14   5       11.52       10.80      0.81 o 
  -8  14   5       15.79       19.39      1.36 o 
  -7  14   5       22.65       28.09      3.27 o 
  -6  14   5       20.13       18.31      3.03 o 
  -5  14   5      171.97      195.24     11.47 o 
  -4  14   5        6.40        7.78      1.43 o 
  -3  14   5       17.59       16.79      1.44 o 
  -2  14   5       90.14       84.09      2.91 o 
  -1  14   5        4.20        4.78      0.73 o 
   0  14   5      723.63      749.81     32.14 o 
   1  14   5       36.22       40.72      2.03 o 
   2  14   5      342.30      365.52     17.34 o 
   3  14   5       82.56       97.92      5.96 o 
   4  14   5      259.63      267.26     16.90 o 
   5  14   5       27.21       30.64      1.85 o 
   6  14   5      115.18      121.55      7.64 o 
   7  14   5       34.11       36.98      1.49 o 
   8  14   5        8.35        6.17      0.58 o 
  -8  15   5        1.86        0.77      0.56 o 
  -7  15   5      142.76      124.81      7.27 o 
  -6  15   5       14.05       12.40      2.00 o 
  -5  15   5      266.82      247.22     13.45 o 
  -4  15   5       36.34       32.76      1.74 o 
  -3  15   5        0.71        0.42      0.69 o 
  -2  15   5       31.49       27.77      1.52 o 
  -1  15   5        0.14        1.90      0.80 o 
   0  15   5      454.76      460.55     22.96 o 
   1  15   5      210.67      215.59     13.25 o 
   2  15   5       81.59       86.37      5.92 o 
   3  15   5       27.09       28.33      3.28 o 
   4  15   5       10.15        8.00      1.08 o 
   5  15   5       21.51       28.98      5.04 o 
   6  15   5       37.50       39.71      2.25 o 
   7  15   5       74.78       78.05      2.81 o 
  -8  16   5       47.47       53.75      3.26 o 
  -7  16   5        8.70       13.60      0.91 o 
  -6  16   5       52.50       48.16      2.84 o 
  -5  16   5        0.20       -0.17      0.47 o 
  -4  16   5       22.62       21.00      1.36 o 
  -3  16   5       70.22       75.12      3.71 o 
  -2  16   5      149.18      146.50     10.90 o 
  -1  16   5       19.51       19.37      1.44 o 
   0  16   5       89.60       78.57      4.93 o 
   1  16   5        2.02        3.20      0.75 o 
   2  16   5      453.48      424.44     37.12 o 
   3  16   5       47.84       42.26      4.14 o 
   4  16   5        5.52        4.20      0.81 o 
   5  16   5       37.38       41.92      5.64 o 
   6  16   5        0.88        2.32      0.60 o 
   7  16   5       19.41       21.22      2.15 o 
  -7  17   5      105.01       93.56      9.07 o 
  -6  17   5       50.78       44.53      2.93 o 
  -5  17   5       51.85       52.11      2.73 o 
  -4  17   5       17.17       17.75      1.13 o 
  -3  17   5       22.89       24.42      1.38 o 
  -2  17   5        6.88        5.44      0.75 o 
  -1  17   5      129.25      112.04      8.56 o 
   0  17   5      199.07      199.35     16.00 o 
   1  17   5       24.97       25.17      2.55 o 
   2  17   5      120.94      116.44      9.10 o 
   3  17   5      185.03      186.41     12.74 o 
   4  17   5       82.74       87.58      4.39 o 
   5  17   5       21.98       18.67      1.70 o 
   6  17   5      185.12      179.70     28.55 o 
  -5  18   5        0.20        0.47      0.39 o 
  -4  18   5       18.20       14.13      1.04 o 
  -3  18   5       24.41       20.79      1.45 o 
  -2  18   5        1.26        0.69      0.56 o 
  -1  18   5        0.00        0.98      0.60 o 
   0  18   5        0.07        0.04      0.60 o 
   1  18   5        1.86        1.56      0.53 o 
   2  18   5       64.71       69.34      3.36 o 
   3  18   5        2.12        1.89      0.51 o 
   4  18   5        4.58        3.24      0.70 o 
   5  18   5       36.02       44.65      2.31 o 
  -4  19   5       13.23       14.49      1.36 o 
  -3  19   5      592.63      536.26     16.10 o 
  -2  19   5       11.32       11.47      2.23 o 
  -1  19   5       37.75       34.77      3.38 o 
   0  19   5        4.40        6.61      0.96 o 
   1  19   5      146.25      138.39     16.11 o 
   2  19   5       10.91        8.35      2.15 o 
   3  19   5       18.70       14.70      1.65 o 
 -12   0   6     1087.78     1092.85     20.68 o 
 -10   0   6     7419.33     7360.90     48.92 o 
  -8   0   6       67.22       74.58      2.67 o 
  -6   0   6       76.06       75.40      3.99 o 
  -4   0   6    25083.38    26236.77     98.96 o 
  -2   0   6     5678.17     5117.20     18.71 o 
   0   0   6      949.32      816.08      5.86 o 
   2   0   6    29559.95    29686.82     67.50 o 
   4   0   6     4280.46     4654.10    149.65 o 
   6   0   6     2028.30     2180.61     28.34 o 
   8   0   6      253.66      295.99      8.54 o 
  10   0   6        3.90        7.72      2.21 o 
  12   0   6        0.31        0.98      1.24 o 
 -13   1   6       10.46       10.52      1.40 o 
 -12   1   6       31.50       30.10      1.45 o 
 -11   1   6     7019.88     7194.85     30.82 o 
 -10   1   6       69.42       76.34      2.87 o 
  -9   1   6      101.21      124.91      2.92 o 
  -8   1   6     2075.86     2068.44     15.09 o 
  -7   1   6       54.96       63.82      3.72 o 
  -6   1   6      248.30      349.76      6.56 o 
  -5   1   6        0.18        1.30      0.64 o 
  -4   1   6      899.62      871.42     17.18 o 
  -3   1   6       64.20       32.44      1.17 o 
  -2   1   6      836.45      900.04      9.10 o 
  -1   1   6    39085.68    37373.33     65.65 o 
   0   1   6     1491.96     1327.05      8.64 o 
   1   1   6        0.89        3.16      0.63 o 
   2   1   6     1442.47     1393.38     18.03 o 
   3   1   6      277.42      354.14      6.00 o 
   4   1   6    12297.68    13377.95     75.36 o 
   5   1   6     2156.02     2308.42     19.01 o 
   6   1   6       44.58       40.64      2.81 o 
   7   1   6       39.45       24.26      1.25 o 
   8   1   6        0.48        6.09      0.85 o 
   9   1   6      541.10      476.09      7.14 o 
  10   1   6      167.77      164.61      4.62 o 
  11   1   6      135.27      129.19      4.50 o 
  12   1   6       77.76       68.53      3.03 o 
 -13   2   6     2299.07     2167.52     36.26 o 
 -12   2   6       96.43       92.31      2.30 o 
 -11   2   6       35.36       46.94      2.44 o 
 -10   2   6     2728.80     2879.33     32.55 o 
  -9   2   6      385.62      418.22      5.58 o 
  -8   2   6      193.43      163.38      3.07 o 
  -7   2   6      619.84      628.97     10.09 o 
  -6   2   6      153.95      202.24      7.81 o 
  -5   2   6      263.73      370.41      7.18 o 
  -4   2   6      456.62      539.14     12.48 o 
  -3   2   6      446.63      506.75      4.88 o 
  -2   2   6     5311.36     5020.02     65.73 o 
  -1   2   6      321.36      361.18      3.77 o 
   0   2   6       49.13       33.82      1.43 o 
   1   2   6      299.03      296.66      3.05 o 
   2   2   6     1990.79     2145.21     17.32 o 
   3   2   6    22629.59    24405.19    149.85 o 
   4   2   6      525.91      601.95      8.89 o 
   5   2   6      115.46      144.84      4.83 o 
   6   2   6      868.09      940.21     15.54 o 
   7   2   6       16.98       13.02      1.03 o 
   8   2   6      242.94      275.98      4.65 o 
   9   2   6      764.22      795.25      8.80 o 
  10   2   6      110.65       97.83      2.88 o 
  11   2   6       13.00        9.37      1.63 o 
  12   2   6       27.25       18.90      1.39 o 
 -13   3   6      478.85      453.21      9.93 o 
 -12   3   6      254.88      263.99     10.18 o 
 -11   3   6     1893.30     1905.12     14.43 o 
 -10   3   6      814.55      814.24     15.35 o 
  -9   3   6      176.70      155.15      3.43 o 
  -8   3   6     1516.57     1553.36     20.46 o 
  -7   3   6      216.93      265.39      9.68 o 
  -6   3   6     2032.53     1906.27     93.42 o 
  -5   3   6        5.54       21.70      5.03 o 
  -4   3   6       66.61       48.16      2.35 o 
  -3   3   6     4032.02     3950.79     61.85 o 
  -2   3   6     4087.94     4037.57     39.08 o 
  -1   3   6      794.42      677.12      7.84 o 
   0   3   6      504.39      511.00     19.68 o 
   1   3   6       22.59       49.29      1.22 o 
   2   3   6    11405.68    11683.51    123.77 o 
   3   3   6     3615.71     4050.49     44.40 o 
   4   3   6    12352.84    13155.05    107.14 o 
   5   3   6     6751.75     7119.25     75.50 o 
   6   3   6     2019.91     2009.78     58.25 o 
   7   3   6      168.60      188.94      3.42 o 
   8   3   6     3766.15     3657.46     46.26 o 
   9   3   6       11.95       11.99      1.26 o 
  10   3   6        1.25        1.53      0.74 o 
  11   3   6       15.84       15.37      1.02 o 
  12   3   6      455.34      409.55      5.53 o 
 -13   4   6      170.42      166.27      3.14 o 
 -12   4   6       52.28       65.68      4.50 o 
 -11   4   6      241.32      240.59      6.68 o 
 -10   4   6      164.54      155.08      3.67 o 
  -9   4   6       18.75       25.06      3.90 o 
  -8   4   6      404.37      386.70      5.63 o 
  -7   4   6      591.28      614.15     12.78 o 
  -6   4   6      729.45      770.26     41.72 o 
  -5   4   6      302.62      385.94     10.68 o 
  -4   4   6     2563.11     2886.84     57.10 o 
  -3   4   6     2610.21     2683.68     57.82 o 
  -2   4   6     1116.89     1034.32     10.64 o 
  -1   4   6       26.86       41.39      4.99 o 
   0   4   6       35.74       21.66      1.08 o 
   1   4   6      816.64      861.01     19.36 o 
   2   4   6     1868.34     1916.00     27.55 o 
   3   4   6      359.48      313.50      7.15 o 
   4   4   6     1299.55     1470.70     16.39 o 
   5   4   6      118.05      136.37      6.97 o 
   6   4   6     7967.07     8299.60     81.89 o 
   7   4   6     1250.64     1218.59     13.01 o 
   8   4   6      176.35      215.08      5.18 o 
   9   4   6      240.31      231.82      4.83 o 
  10   4   6      330.16      342.09      7.02 o 
  11   4   6      519.75      483.84      8.22 o 
  12   4   6       12.04        8.93      1.16 o 
 -12   5   6      994.99      995.99     38.90 o 
 -11   5   6       40.01       42.18      2.13 o 
 -10   5   6     1082.72     1035.45     21.63 o 
  -9   5   6      579.69      535.23     15.28 o 
  -8   5   6      553.46      505.88     11.52 o 
  -7   5   6      459.15      385.16      8.07 o 
  -6   5   6     2178.91     2284.91     97.63 o 
  -5   5   6        0.09        2.12      1.89 o 
  -4   5   6     5485.14     5485.37    114.61 o 
  -3   5   6       17.10       22.86      1.68 o 
  -2   5   6     2309.08     2296.79     72.18 o 
  -1   5   6     1505.80     1540.58     28.83 o 
   0   5   6      306.05      375.67      4.71 o 
   1   5   6      942.49      977.46     19.95 o 
   2   5   6      113.48      106.11      4.24 o 
   3   5   6      615.89      628.82     11.75 o 
   4   5   6      332.95      363.38      8.63 o 
   5   5   6     4791.10     4990.34     46.12 o 
   6   5   6     3495.15     3697.63     33.17 o 
   7   5   6     4090.95     4215.07     55.64 o 
   8   5   6        0.12        2.24      0.89 o 
   9   5   6      172.31      161.75      4.02 o 
  10   5   6      214.88      197.99      4.33 o 
  11   5   6      270.58      259.65      8.12 o 
 -12   6   6      174.42      178.52      9.08 o 
 -11   6   6      116.66      138.12      4.04 o 
 -10   6   6      278.13      279.64     11.01 o 
  -9   6   6     1994.85     1903.99     80.43 o 
  -8   6   6     3351.68     3118.88     61.22 o 
  -7   6   6     2545.17     2585.52     46.23 o 
  -6   6   6     2446.07     2505.22    107.09 o 
  -5   6   6      766.67      752.15     43.17 o 
  -4   6   6     6766.59     6850.45    296.49 o 
  -3   6   6     5318.59     5818.29    206.27 o 
  -2   6   6      250.81      325.38     11.46 o 
  -1   6   6       14.24       13.41      2.65 o 
   0   6   6     2110.53     2504.30     38.18 o 
   1   6   6        0.89        0.66      0.42 o 
   2   6   6     1979.42     1921.51     35.82 o 
   3   6   6      332.31      355.67      8.76 o 
   4   6   6      247.82      199.60      6.72 o 
   5   6   6      325.66      284.39     10.07 o 
   6   6   6     5051.96     5021.73    102.48 o 
   7   6   6        4.84        7.49      0.83 o 
   8   6   6     1732.70     1701.57     37.21 o 
   9   6   6      112.45      132.28      3.59 o 
  10   6   6       78.90       67.49      2.54 o 
  11   6   6      489.48      492.79     14.56 o 
 -12   7   6       17.86       30.46      1.80 o 
 -11   7   6       22.87       16.34      1.07 o 
 -10   7   6        0.20        1.31      1.41 o 
  -9   7   6     1120.27     1169.17     64.58 o 
  -8   7   6       31.15       13.11      1.50 o 
  -7   7   6        1.74        3.75      1.16 o 
  -6   7   6      145.10      162.88      3.95 o 
  -5   7   6       78.39      100.19      5.99 o 
  -4   7   6      869.17      871.69     52.19 o 
  -3   7   6     3640.08     3787.03    234.75 o 
  -2   7   6     2829.62     3108.89     94.27 o 
  -1   7   6      360.12      532.03     12.69 o 
   0   7   6       82.59      109.32      3.31 o 
   1   7   6      419.66      458.29      7.74 o 
   2   7   6      348.25      384.24      9.40 o 
   3   7   6     4219.70     4352.52    117.86 o 
   4   7   6     2205.69     2197.30     51.49 o 
   5   7   6     7908.18     7872.31    129.41 o 
   6   7   6      853.49      825.71     14.79 o 
   7   7   6       40.54       48.16      2.61 o 
   8   7   6        0.59        1.08      0.80 o 
   9   7   6       12.29       13.82      1.22 o 
  10   7   6      554.92      569.57     19.63 o 
  11   7   6      486.43      507.13     33.78 o 
 -12   8   6        8.36        7.91      0.93 o 
 -11   8   6        4.56        6.67      0.69 o 
 -10   8   6      534.43      520.30     18.46 o 
  -9   8   6      663.99      721.67     25.86 o 
  -8   8   6       50.39       40.94      2.27 o 
  -7   8   6      685.04      765.90     22.02 o 
  -6   8   6       29.48       18.41      1.26 o 
  -5   8   6      161.57      165.34      6.14 o 
  -4   8   6     3028.08     2895.04    186.94 o 
  -3   8   6     2750.08     2912.19    178.05 o 
  -2   8   6        0.51        3.14      1.17 o 
  -1   8   6     1082.03     1141.73     36.18 o 
   0   8   6     1638.25     1831.87     38.45 o 
   1   8   6      265.38      267.83      6.28 o 
   2   8   6      168.75      196.19      7.27 o 
   3   8   6       27.12       27.96      2.33 o 
   4   8   6      709.06      775.70     19.80 o 
   5   8   6      160.89      218.79      4.88 o 
   6   8   6     8414.08     8494.07    340.40 o 
   7   8   6     1193.78     1186.91     43.80 o 
   8   8   6      354.16      361.73     12.00 o 
   9   8   6       87.00       91.42      3.32 o 
  10   8   6       49.77       55.79      2.95 o 
  11   8   6        1.79        6.05      0.80 o 
 -11   9   6      189.03      207.89      6.63 o 
 -10   9   6      249.10      201.22      9.45 o 
  -9   9   6       60.14       43.72      1.92 o 
  -8   9   6      674.01      643.92     26.90 o 
  -7   9   6        7.11        4.55      0.85 o 
  -6   9   6     1537.02     1578.69     54.73 o 
  -5   9   6      320.60      302.21      7.11 o 
  -4   9   6        1.20        6.67      3.80 o 
  -3   9   6     1413.87     1524.65     54.36 o 
  -2   9   6       83.74      107.40      4.45 o 
  -1   9   6     1611.71     1623.14     58.08 o 
   0   9   6       25.64       70.02      5.47 o 
   1   9   6      172.83      231.74      6.23 o 
   2   9   6       74.11       45.80      2.65 o 
   3   9   6        1.27        3.02      0.64 o 
   4   9   6     1986.74     2168.57     43.72 o 
   5   9   6      765.30      777.87     22.69 o 
   6   9   6       85.16       97.24      3.93 o 
   7   9   6     1449.22     1517.34     66.11 o 
   8   9   6      184.71      199.46     16.37 o 
   9   9   6       75.61       93.51      5.14 o 
  10   9   6      206.53      223.35     16.82 o 
 -11  10   6        0.57        0.45      0.37 o 
 -10  10   6       21.94       22.46      2.10 o 
  -9  10   6      395.06      429.63     18.02 o 
  -8  10   6       15.71        4.98      0.83 o 
  -7  10   6       77.63       31.57      3.55 o 
  -6  10   6      615.87      611.35     23.95 o 
  -5  10   6      594.92      550.19      7.91 o 
  -4  10   6        0.73        2.28      0.60 o 
  -3  10   6       34.21       55.74      2.48 o 
  -2  10   6        5.20        1.94      0.86 o 
  -1  10   6      198.44      227.36     13.27 o 
   0  10   6        4.78       -0.21      1.11 o 
   1  10   6       73.99       91.12      4.67 o 
   2  10   6      316.40      363.07      6.87 o 
   3  10   6       15.40        9.08      0.97 o 
   4  10   6      253.12      199.67      5.68 o 
   5  10   6     1221.16     1093.83     42.31 o 
   6  10   6     1510.85     1479.77     75.33 o 
   7  10   6     1131.36     1151.52     35.87 o 
   8  10   6       74.36       74.26      4.13 o 
   9  10   6     1090.55     1204.08    100.21 o 
  10  10   6       36.90       42.99      1.64 o 
 -11  11   6      119.85      114.10      4.45 o 
 -10  11   6      104.05      122.17      4.43 o 
  -9  11   6       29.51       44.60      1.77 o 
  -8  11   6      266.59      240.86     10.15 o 
  -7  11   6       90.77       46.99      2.71 o 
  -6  11   6      545.77      621.68     35.12 o 
  -5  11   6      945.38      944.74     25.80 o 
  -4  11   6      200.25      155.54      4.97 o 
  -3  11   6       24.83       14.80      0.92 o 
  -2  11   6      203.87      184.10      5.69 o 
  -1  11   6     1818.19     1898.46     54.57 o 
   0  11   6     1177.06     1146.98     28.35 o 
   1  11   6     1341.33     1432.03     33.05 o 
   2  11   6      698.18      661.77     15.71 o 
   3  11   6      568.51      498.32     13.62 o 
   4  11   6     3464.27     3289.16    167.78 o 
   5  11   6     1366.43     1185.35     55.16 o 
   6  11   6       84.65       71.51      2.47 o 
   7  11   6       26.09       17.69      2.18 o 
   8  11   6     1662.63     1720.74    107.46 o 
   9  11   6     1961.39     2024.53    119.73 o 
  10  11   6       11.01       20.99      1.38 o 
 -10  12   6      162.05      150.55      7.31 o 
  -9  12   6        0.34        8.35      0.98 o 
  -8  12   6     1072.88      966.93     50.71 o 
  -7  12   6     2994.50     3076.09    152.07 o 
  -6  12   6      618.49      536.02     22.94 o 
  -5  12   6      383.71      429.14     18.30 o 
  -4  12   6     1858.33     1921.29     88.00 o 
  -3  12   6       28.73       15.97      1.05 o 
  -2  12   6      189.11      237.93      8.55 o 
  -1  12   6       44.09       40.57      1.39 o 
   0  12   6     1388.03     1450.85     44.52 o 
   1  12   6        0.86        2.86      1.03 o 
   2  12   6       61.11       78.48      2.05 o 
   3  12   6       83.87       72.25      2.74 o 
   4  12   6      422.06      493.53     28.32 o 
   5  12   6     1160.74     1075.73     48.87 o 
   6  12   6     1080.30     1125.60     52.30 o 
   7  12   6      488.35      415.61     16.18 o 
   8  12   6      605.63      648.72     32.50 o 
   9  12   6       68.09       45.42      3.72 o 
 -10  13   6        1.44        0.99      0.36 o 
  -9  13   6      152.54      167.82     10.46 o 
  -8  13   6      109.05       75.16      6.74 o 
  -7  13   6      156.36      154.65     16.75 o 
  -6  13   6      376.30      495.40     31.99 o 
  -5  13   6       60.29      107.20      6.53 o 
  -4  13   6      239.29      243.52     11.33 o 
  -3  13   6      275.16      268.54     17.00 o 
  -2  13   6      443.95      390.52     15.37 o 
  -1  13   6     1822.11     1898.57     62.52 o 
   0  13   6     2464.69     2529.90    102.36 o 
   1  13   6      280.04      273.80     12.96 o 
   2  13   6     2982.66     3018.23    134.82 o 
   3  13   6      653.49      722.78     39.02 o 
   4  13   6       51.82       57.96      9.34 o 
   5  13   6      111.16      127.20      3.77 o 
   6  13   6       49.72       58.75      4.40 o 
   7  13   6       21.50       30.08      1.41 o 
   8  13   6     1396.10     1468.60     67.11 o 
   9  13   6       22.34       44.57      1.82 o 
  -9  14   6      266.38      287.66     10.22 o 
  -8  14   6      384.73      440.23     22.82 o 
  -7  14   6       83.11       84.71      4.72 o 
  -6  14   6      837.72      873.97     43.44 o 
  -5  14   6       54.98       42.33      2.24 o 
  -4  14   6      287.94      299.67     16.92 o 
  -3  14   6      104.47      128.75      7.25 o 
  -2  14   6      594.22      626.13     24.28 o 
  -1  14   6      255.07      256.87     10.20 o 
   0  14   6      262.38      249.80     11.89 o 
   1  14   6       26.00       23.30      2.18 o 
   2  14   6       25.63       36.02      2.44 o 
   3  14   6     2675.03     2711.08    161.02 o 
   4  14   6       48.29       46.40      2.26 o 
   5  14   6       95.10       92.08      5.21 o 
   6  14   6      183.75      194.03      9.80 o 
   7  14   6      572.77      573.76     25.69 o 
   8  14   6      161.67      144.36     11.70 o 
  -8  15   6      166.57      179.70      6.36 o 
  -7  15   6      215.77      187.72      8.10 o 
  -6  15   6      492.83      451.15     16.61 o 
  -5  15   6      159.26      146.30      6.28 o 
  -4  15   6      144.68      129.00      7.32 o 
  -3  15   6     2154.20     2104.84    114.09 o 
  -2  15   6     1197.34     1140.85     68.83 o 
  -1  15   6      592.41      581.39     44.15 o 
   0  15   6      787.39      800.49     50.26 o 
   1  15   6     1010.03      958.18     60.86 o 
   2  15   6       83.17       99.49      6.70 o 
   3  15   6     1298.77     1381.14     85.49 o 
   4  15   6       75.86       69.18      8.09 o 
   5  15   6       15.78       32.11      2.31 o 
   6  15   6       50.01       53.39      2.04 o 
   7  15   6        0.03        0.95      0.55 o 
  -8  16   6       51.80       48.17      2.34 o 
  -7  16   6      254.48      244.51     10.31 o 
  -6  16   6      142.44      185.03     11.81 o 
  -5  16   6       53.55       37.29      2.48 o 
  -4  16   6      419.52      385.41     18.76 o 
  -3  16   6        5.62        8.05      0.92 o 
  -2  16   6      383.28      390.06     24.43 o 
  -1  16   6       13.69       17.17      2.50 o 
   0  16   6        0.50        1.86      0.64 o 
   1  16   6      178.23      183.50     13.04 o 
   2  16   6     1043.27     1084.85     70.54 o 
   3  16   6        0.00        0.08      0.86 o 
   4  16   6      727.79      730.13     76.82 o 
   5  16   6        0.28        1.04      0.84 o 
   6  16   6      175.35      168.16     14.28 o 
  -6  17   6       33.07       48.57      3.64 o 
  -5  17   6        8.79       19.45      0.99 o 
  -4  17   6      688.38      750.91     40.80 o 
  -3  17   6       14.15       18.59      1.19 o 
  -2  17   6       32.09       29.53      2.06 o 
  -1  17   6       22.31       29.16      2.27 o 
   0  17   6       14.79        9.81      0.90 o 
   1  17   6      384.49      413.37     28.03 o 
   2  17   6      126.85      126.24      7.06 o 
   3  17   6       36.16       34.25      2.50 o 
   4  17   6       12.19        6.93      1.71 o 
   5  17   6      108.00       90.81      7.48 o 
  -5  18   6       81.10       71.03      3.14 o 
  -4  18   6      897.62      912.37     36.22 o 
  -3  18   6      238.44      243.43     12.93 o 
  -2  18   6       57.91       50.03      4.46 o 
  -1  18   6      310.81      297.02     25.45 o 
   0  18   6      154.84      137.55     16.85 o 
   1  18   6      435.35      450.19     26.25 o 
   2  18   6      139.56      145.73      7.15 o 
   3  18   6       89.03       87.55      4.29 o 
   4  18   6       16.87       16.03      1.37 o 
  -3  19   6     1639.50     1571.64     66.16 o 
  -2  19   6       74.41       70.87      4.96 o 
  -1  19   6       64.30       63.20      5.53 o 
   0  19   6       87.19       86.06     10.47 o 
   1  19   6      131.19      118.86     11.56 o 
   2  19   6       84.93       77.18      3.65 o 
 -11   0   7       12.18        9.74      1.61 o 
  -9   0   7       82.42       75.60      3.08 o 
  -7   0   7       38.79       35.73      5.12 o 
  -5   0   7       33.50       31.18      4.09 o 
  -3   0   7        7.44        7.86      1.85 o 
  -1   0   7      616.91      534.84      6.54 o 
   1   0   7       20.90        9.72      1.19 o 
   3   0   7      215.79      233.47      7.20 o 
   5   0   7        9.71       12.24      2.25 o 
   7   0   7      257.75      251.48      6.10 o 
   9   0   7      216.36      230.13      7.06 o 
  11   0   7       25.22       26.41      2.88 o 
 -13   1   7       47.90       41.13      2.25 o 
 -12   1   7       66.24       71.62      1.85 o 
 -11   1   7      192.71      189.58      4.15 o 
 -10   1   7      170.86      176.22      4.29 o 
  -9   1   7       24.76       23.34      1.27 o 
  -8   1   7       65.22       67.27      1.85 o 
  -7   1   7        3.63        2.83      1.13 o 
  -6   1   7        3.36        2.83      1.12 o 
  -5   1   7       24.05       18.96      1.92 o 
  -4   1   7       66.02       63.03      3.67 o 
  -3   1   7      243.03      219.68      3.93 o 
  -2   1   7       27.14       25.69      1.10 o 
  -1   1   7      168.34      142.21      2.61 o 
   0   1   7       12.13       18.65      0.68 o 
   1   1   7      434.74      389.62      4.96 o 
   2   1   7      160.06      158.30      3.72 o 
   3   1   7      391.11      401.77      6.73 o 
   4   1   7       23.72       22.31      1.86 o 
   5   1   7       98.10       88.83      3.92 o 
   6   1   7      111.65      112.91      2.83 o 
   7   1   7       74.34       73.85      2.51 o 
   8   1   7      521.22      520.02      7.67 o 
   9   1   7        2.09        1.74      0.91 o 
  10   1   7      171.33      178.22      4.66 o 
  11   1   7        1.28        2.13      1.05 o 
  12   1   7       12.79       12.83      1.07 o 
 -13   2   7       30.54       28.43      1.83 o 
 -12   2   7        2.95        3.43      0.98 o 
 -11   2   7        0.02        0.51      0.90 o 
 -10   2   7        3.68        3.45      1.05 o 
  -9   2   7      252.47      253.48      4.42 o 
  -8   2   7      151.47      141.25      2.64 o 
  -7   2   7       42.79       46.37      2.48 o 
  -6   2   7      166.41      135.77      6.65 o 
  -5   2   7       26.32       15.56      1.75 o 
  -4   2   7      123.05       93.99      3.71 o 
  -3   2   7       62.86       50.19      1.94 o 
  -2   2   7      411.03      365.84      6.45 o 
  -1   2   7      177.79      165.06      2.80 o 
   0   2   7      790.83      747.94      5.61 o 
   1   2   7       13.05       10.85      0.55 o 
   2   2   7      167.84      136.98      3.53 o 
   3   2   7      124.16      131.78      3.92 o 
   4   2   7      226.66      202.82      5.39 o 
   5   2   7        0.10        0.07      0.90 o 
   6   2   7      100.77      103.19      2.46 o 
   7   2   7      344.42      365.00      8.64 o 
   8   2   7       77.55       78.15      2.52 o 
   9   2   7      262.86      271.61      6.27 o 
  10   2   7      112.26      111.61      3.74 o 
  11   2   7       39.20       40.75      2.71 o 
  12   2   7        2.85        2.51      0.59 o 
 -13   3   7       57.59       57.85      2.80 o 
 -12   3   7      112.05      126.99      4.15 o 
 -11   3   7      229.92      244.13      4.27 o 
 -10   3   7       41.61       39.70      1.95 o 
  -9   3   7      112.05      116.32      3.03 o 
  -8   3   7       58.94       56.21      1.67 o 
  -7   3   7      448.88      442.47      5.79 o 
  -6   3   7        4.90        3.62      1.48 o 
  -5   3   7      190.85      165.84      9.22 o 
  -4   3   7      164.71      146.73      5.92 o 
  -3   3   7      434.30      387.62      5.00 o 
  -2   3   7       52.83       55.66      1.75 o 
  -1   3   7      525.44      444.24      4.61 o 
   0   3   7        0.99        1.12      0.21 o 
   1   3   7      445.88      395.03      4.24 o 
   2   3   7      135.40      152.68      4.68 o 
   3   3   7      412.60      373.91      7.97 o 
   4   3   7      141.14      135.47      4.47 o 
   5   3   7      519.44      504.26     10.85 o 
   6   3   7       20.03       17.13      1.05 o 
   7   3   7      135.58      128.70      2.83 o 
   8   3   7      103.00       97.49      2.80 o 
   9   3   7        4.56        4.20      1.15 o 
  10   3   7      100.22      100.81      2.82 o 
  11   3   7        0.02        0.82      0.63 o 
 -13   4   7       60.35       59.45      5.35 o 
 -12   4   7       63.00       61.85      2.87 o 
 -11   4   7       10.42       12.81      1.62 o 
 -10   4   7        1.69        2.40      0.65 o 
  -9   4   7       80.05       75.46      3.67 o 
  -8   4   7       39.38       32.47      1.61 o 
  -7   4   7        3.03        2.94      0.59 o 
  -6   4   7        5.70        5.92      1.59 o 
  -5   4   7      202.69      188.57      5.51 o 
  -4   4   7      204.59      195.65      5.32 o 
  -3   4   7        0.14        0.66      0.57 o 
  -2   4   7      241.43      208.31      4.19 o 
  -1   4   7        3.84        6.32      0.68 o 
   0   4   7      250.05      206.35      4.62 o 
   1   4   7      218.09      208.93      3.97 o 
   2   4   7     1020.23     1034.95     15.66 o 
   3   4   7      397.99      416.30      8.65 o 
   4   4   7      393.29      389.22      8.86 o 
   5   4   7       41.68       48.50      3.44 o 
   6   4   7      200.22      197.16      2.98 o 
   7   4   7      113.60      102.77      2.40 o 
   8   4   7        4.79        6.57      1.08 o 
   9   4   7      308.54      307.93      9.09 o 
  10   4   7       18.04       17.90      1.28 o 
  11   4   7        1.20        0.38      0.41 o 
 -12   5   7        0.26        0.06      0.75 o 
 -11   5   7       67.39       70.13      2.64 o 
 -10   5   7      117.30      119.43      3.83 o 
  -9   5   7      404.33      401.75      6.93 o 
  -8   5   7      270.27      249.67      4.88 o 
  -7   5   7       45.14       48.02      1.76 o 
  -6   5   7       69.54       74.11      5.18 o 
  -5   5   7        4.43        3.99      1.18 o 
  -4   5   7      163.09      172.74      5.03 o 
  -3   5   7      274.04      296.99     10.39 o 
  -2   5   7       42.30       51.62      2.58 o 
  -1   5   7       26.80       27.41      1.48 o 
   0   5   7       17.99       33.55      1.47 o 
   1   5   7      100.40       91.34      2.79 o 
   2   5   7       40.56       39.98      3.29 o 
   3   5   7      109.81       86.73      4.20 o 
   4   5   7      177.80      184.54      6.79 o 
   5   5   7      102.52      107.94      6.57 o 
   6   5   7      410.65      391.11      6.43 o 
   7   5   7       12.79       11.79      0.83 o 
   8   5   7      227.44      226.37      4.82 o 
   9   5   7        9.51       10.21      1.18 o 
  10   5   7       82.23       74.24      2.93 o 
  11   5   7        0.01        0.29      0.41 o 
 -12   6   7        4.04        3.63      0.83 o 
 -11   6   7        1.88        3.28      0.89 o 
 -10   6   7        4.11        5.45      0.85 o 
  -9   6   7       14.19       15.04      2.48 o 
  -8   6   7       26.47       31.81      1.99 o 
  -7   6   7       60.60       58.20      2.24 o 
  -6   6   7        0.22        1.60      0.91 o 
  -5   6   7      351.78      345.83     13.35 o 
  -4   6   7      124.40      130.12      6.13 o 
  -3   6   7       82.65       98.91      5.09 o 
  -2   6   7       38.08       34.96      1.91 o 
  -1   6   7       73.39       73.94      2.57 o 
   0   6   7       32.66       41.07      1.80 o 
   1   6   7        4.25        6.01      0.78 o 
   2   6   7        0.03        0.05      0.63 o 
   3   6   7      359.28      354.33     11.14 o 
   4   6   7        1.14       -0.10      1.03 o 
   5   6   7       11.44        9.68      0.86 o 
   6   6   7       38.86       43.49      1.78 o 
   7   6   7        2.99        3.94      0.64 o 
   8   6   7        5.15        6.27      1.65 o 
   9   6   7       87.16       83.37      2.94 o 
  10   6   7        3.21        2.33      0.68 o 
  11   6   7       24.76       21.12      0.90 o 
 -12   7   7       48.78       52.32      2.21 o 
 -11   7   7        2.59        2.47      0.55 o 
 -10   7   7       10.93        8.42      1.03 o 
  -9   7   7       10.83       14.35      1.40 o 
  -8   7   7        2.35        2.17      0.65 o 
  -7   7   7       93.98       92.40      2.84 o 
  -6   7   7       13.36        9.88      0.86 o 
  -5   7   7       24.93       27.70      3.15 o 
  -4   7   7       42.62       53.27      4.01 o 
  -3   7   7      558.17      562.92     33.64 o 
  -2   7   7        2.99        3.29      0.80 o 
  -1   7   7      211.72      219.68      6.48 o 
   0   7   7       96.97      105.85      4.27 o 
   1   7   7        0.02        0.57      0.66 o 
   2   7   7       22.62       23.31      2.19 o 
   3   7   7       99.33      113.63      5.36 o 
   4   7   7      185.59      184.63      9.84 o 
   5   7   7        9.38       12.10      0.85 o 
   6   7   7      249.01      257.52      5.52 o 
   7   7   7        7.80        8.24      1.08 o 
   8   7   7      105.96      110.10      3.55 o 
   9   7   7       60.25       58.74      2.93 o 
  10   7   7        1.02        1.47      0.66 o 
  11   7   7        0.23        0.76      0.50 o 
 -12   8   7       76.35       70.99      1.81 o 
 -11   8   7       36.39       34.48      1.37 o 
 -10   8   7        0.90       -0.24      0.61 o 
  -9   8   7       76.33       66.07      2.83 o 
  -8   8   7       77.78       72.78      5.11 o 
  -7   8   7        1.03        1.32      0.59 o 
  -6   8   7       40.38       37.84      1.83 o 
  -5   8   7       56.44       59.15      2.15 o 
  -4   8   7       20.11       22.67      2.87 o 
  -3   8   7        1.76        1.43      0.87 o 
  -2   8   7      155.65      163.63      5.10 o 
  -1   8   7      100.70      103.71      4.82 o 
   0   8   7       23.14       28.05      3.14 o 
   1   8   7       37.47       41.74      2.59 o 
   2   8   7        0.55        1.22      0.80 o 
   3   8   7       82.32       74.56      3.78 o 
   4   8   7      629.05      627.69     13.49 o 
   5   8   7      140.67      142.47      3.53 o 
   6   8   7       33.81       36.16      1.88 o 
   7   8   7      975.66      995.30     39.88 o 
   8   8   7        7.55        7.87      1.15 o 
   9   8   7      162.69      159.79      4.84 o 
  10   8   7      134.60      145.99     12.36 o 
 -11   9   7       13.48       12.96      0.82 o 
 -10   9   7      156.01      164.99      6.50 o 
  -9   9   7       48.18       48.40      1.98 o 
  -8   9   7       78.02       93.15      3.39 o 
  -7   9   7        5.46        8.16      1.01 o 
  -6   9   7       35.81       36.86      1.86 o 
  -5   9   7        1.52        2.63      0.78 o 
  -4   9   7        1.31        0.47      0.61 o 
  -3   9   7        7.66        7.38      1.34 o 
  -2   9   7       16.45       12.88      1.45 o 
  -1   9   7       13.95       16.85      1.93 o 
   0   9   7      136.69      124.41      6.68 o 
   1   9   7       63.25       61.07      3.99 o 
   2   9   7       28.23       31.85      2.46 o 
   3   9   7       71.35       69.59      2.31 o 
   4   9   7       83.36       74.56      2.09 o 
   5   9   7       11.12        9.24      0.91 o 
   6   9   7       13.32       10.75      1.15 o 
   7   9   7       11.73       12.36      1.18 o 
   8   9   7       24.25       26.50      1.70 o 
   9   9   7        2.06        2.62      1.08 o 
  10   9   7        5.54        5.66      1.02 o 
 -11  10   7       34.08       31.39      1.25 o 
 -10  10   7      101.83      101.83      4.10 o 
  -9  10   7       29.06       31.03      1.55 o 
  -8  10   7      240.45      211.14      6.65 o 
  -7  10   7       16.19       13.22      1.20 o 
  -6  10   7      206.60      183.26      7.23 o 
  -5  10   7        0.06        1.57      0.67 o 
  -4  10   7       60.80       59.90      1.94 o 
  -3  10   7       31.50       33.95      1.44 o 
  -2  10   7        1.23        1.03      0.49 o 
  -1  10   7      113.54      130.35      6.13 o 
   0  10   7        9.83       14.49      1.71 o 
   1  10   7        7.43        7.41      1.04 o 
   2  10   7      217.60      202.93      6.12 o 
   3  10   7        5.73        6.85      0.80 o 
   4  10   7       11.61       11.62      1.35 o 
   5  10   7      560.82      546.92     28.34 o 
   6  10   7      552.19      529.74     23.61 o 
   7  10   7      107.15      114.06      7.64 o 
   8  10   7       68.69       70.74      6.51 o 
   9  10   7        1.06       -0.18      2.03 o 
  10  10   7       11.38       13.97      1.53 o 
 -11  11   7        1.31        3.45      1.01 o 
 -10  11   7       44.22       40.73      2.20 o 
  -9  11   7       15.06       13.38      1.25 o 
  -8  11   7        0.54        0.88      0.82 o 
  -7  11   7       51.54       56.96      2.70 o 
  -6  11   7       13.31       17.39      1.33 o 
  -5  11   7        1.90        0.92      0.70 o 
  -4  11   7      176.30      168.98      7.04 o 
  -3  11   7       73.30       78.97      2.37 o 
  -2  11   7       78.00       88.53      3.58 o 
  -1  11   7      477.07      466.58     10.50 o 
   0  11   7      308.75      307.58      8.48 o 
   1  11   7      193.50      174.50      4.79 o 
   2  11   7        0.00       -0.50      0.50 o 
   3  11   7      517.39      523.24     14.40 o 
   4  11   7      230.41      246.52     21.20 o 
   5  11   7      371.54      346.77     18.83 o 
   6  11   7       78.55       81.62      5.26 o 
   7  11   7      117.22      130.72      7.29 o 
   8  11   7       44.66       41.91      2.90 o 
   9  11   7        0.59        1.94      0.49 o 
 -10  12   7      223.01      231.80     12.57 o 
  -9  12   7      126.13      132.18      9.11 o 
  -8  12   7       11.04       11.64      1.30 o 
  -7  12   7       33.65       31.39      2.04 o 
  -6  12   7      227.73      206.80     10.34 o 
  -5  12   7       48.19       54.76      2.30 o 
  -4  12   7       63.63       70.36      3.56 o 
  -3  12   7       54.33       56.42      2.09 o 
  -2  12   7       53.90       49.38      1.75 o 
  -1  12   7      146.12      147.60      3.47 o 
   0  12   7       44.16       48.42      2.26 o 
   1  12   7       20.65       21.88      1.23 o 
   2  12   7      858.75      847.68     34.28 o 
   3  12   7      380.67      401.30     21.17 o 
   4  12   7       43.71       36.93      2.52 o 
   5  12   7      163.97      163.97     17.41 o 
   6  12   7       84.98       84.13      3.90 o 
   7  12   7       10.48       11.75      1.13 o 
   8  12   7        0.36        1.49      0.78 o 
   9  12   7       82.67       79.62      8.82 o 
  -9  13   7       10.85       10.31      0.95 o 
  -8  13   7       26.83       21.69      1.55 o 
  -7  13   7        8.06        9.34      1.18 o 
  -6  13   7      101.83       97.40      4.04 o 
  -5  13   7       24.76       28.44      1.98 o 
  -4  13   7        4.84        8.11      1.21 o 
  -3  13   7       47.55       55.27      2.05 o 
  -2  13   7       57.41       57.95      3.32 o 
  -1  13   7      194.37      203.26      9.14 o 
   0  13   7      157.52      146.16      7.80 o 
   1  13   7      224.24      211.68     13.25 o 
   2  13   7       38.21       42.38      2.01 o 
   3  13   7       51.75       52.66      3.12 o 
   4  13   7        0.01        1.16      0.71 o 
   5  13   7       55.72       55.60      3.35 o 
   6  13   7        1.95        5.48      0.74 o 
   7  13   7      139.86      134.44      7.48 o 
   8  13   7       23.65       26.98      1.83 o 
  -9  14   7       45.11       51.49      2.90 o 
  -8  14   7      344.43      342.94     14.24 o 
  -7  14   7        2.75        2.23      0.66 o 
  -6  14   7        0.83        0.09      0.63 o 
  -5  14   7       23.32       19.24      1.21 o 
  -4  14   7       11.65       11.09      1.13 o 
  -3  14   7       73.63       78.98      4.69 o 
  -2  14   7        2.85        3.44      0.73 o 
  -1  14   7       21.61       19.07      1.40 o 
   0  14   7        0.00        1.36      0.64 o 
   1  14   7       60.94       61.62      2.41 o 
   2  14   7      148.24      146.97      8.96 o 
   3  14   7        5.65        6.08      1.02 o 
   4  14   7      216.51      223.60     31.79 o 
   5  14   7      151.53      162.80     10.58 o 
   6  14   7       74.10       70.22      3.02 o 
   7  14   7        7.81        9.76      0.81 o 
   8  14   7      247.42      241.30      5.06 o 
  -8  15   7       37.49       32.70      3.97 o 
  -7  15   7      111.79      106.73      4.76 o 
  -6  15   7       13.76       14.01      1.08 o 
  -5  15   7       14.31       14.95      1.11 o 
  -4  15   7       38.67       40.88      2.21 o 
  -3  15   7       32.53       27.77      1.66 o 
  -2  15   7      145.25      146.04      8.70 o 
  -1  15   7       46.63       36.95      2.51 o 
   0  15   7       88.57       89.71      4.34 o 
   1  15   7      147.44      154.42      9.16 o 
   2  15   7      177.05      188.69      9.56 o 
   3  15   7       24.43       23.90      1.65 o 
   4  15   7       20.11       21.29      1.45 o 
   5  15   7        0.00       -0.49      0.60 o 
   6  15   7       13.34       13.03      1.42 o 
   7  15   7       92.48       79.06      5.66 o 
  -7  16   7        4.01        5.70      0.61 o 
  -6  16   7       10.18        6.40      0.70 o 
  -5  16   7       15.42       22.34      1.22 o 
  -4  16   7        5.08        5.92      0.77 o 
  -3  16   7        4.33        3.42      0.68 o 
  -2  16   7      211.82      194.92      9.94 o 
  -1  16   7        0.16       -0.83      0.83 o 
   0  16   7        0.45        0.66      0.62 o 
   1  16   7       28.01       30.39      2.74 o 
   2  16   7       88.40       92.23      4.48 o 
   3  16   7       18.08       15.13      1.69 o 
   4  16   7       95.52       98.20     11.41 o 
   5  16   7       45.15       49.00      4.51 o 
   6  16   7        4.80        5.05      1.08 o 
  -6  17   7       10.19       11.28      0.96 o 
  -5  17   7      375.00      359.37     12.79 o 
  -4  17   7      332.58      355.34     18.14 o 
  -3  17   7       39.69       42.72      4.19 o 
  -2  17   7      203.06      204.91     16.51 o 
  -1  17   7        0.48       -0.09      0.66 o 
   0  17   7      191.17      183.16     11.40 o 
   1  17   7       26.85       25.43      1.91 o 
   2  17   7      186.24      203.07     10.32 o 
   3  17   7        0.62        0.34      0.55 o 
   4  17   7        6.58        3.18      0.76 o 
   5  17   7        0.01       -0.18      1.13 o 
  -5  18   7       22.58       21.19      1.67 o 
  -4  18   7       45.60       38.16      1.28 o 
  -3  18   7       25.44       28.66      1.39 o 
  -2  18   7      245.38      238.08     16.36 o 
  -1  18   7        1.40        0.00      0.52 o 
   0  18   7        0.90       -0.76      0.76 o 
   1  18   7      243.69      234.88     13.63 o 
   2  18   7       62.11       59.69      3.30 o 
   3  18   7        1.48        0.42      0.83 o 
   4  18   7       15.22       16.74      1.63 o 
  -2  19   7        0.30        1.03      0.47 o 
  -1  19   7        0.02       -0.11      0.47 o 
   0  19   7        0.07        0.85      0.51 o 
   1  19   7       50.12       46.94      4.31 o 
   2  19   7        4.12        2.74      0.85 o 
 -12   0   8        2.88        5.31      1.66 o 
 -10   0   8      226.18      242.87      5.33 o 
  -8   0   8       39.70       39.50      2.10 o 
  -6   0   8      383.95      381.22     25.05 o 
  -4   0   8    11427.58    12876.60     75.58 o 
  -2   0   8       32.14       25.71      1.72 o 
   0   0   8      310.93      291.34      4.01 o 
   2   0   8     1380.84     1444.81     19.11 o 
   4   0   8    21579.81    22291.98    136.21 o 
   6   0   8      299.04      315.58      6.58 o 
   8   0   8     1654.31     1855.90     20.51 o 
  10   0   8      175.74      165.27      5.07 o 
 -13   1   8      735.44      658.36      8.38 o 
 -12   1   8      145.95      140.72      3.21 o 
 -11   1   8      450.58      464.00      7.21 o 
 -10   1   8      901.69      927.38      9.65 o 
  -9   1   8      735.28      770.18      6.88 o 
  -8   1   8      125.17      136.07      2.66 o 
  -7   1   8      733.25      730.61      5.58 o 
  -6   1   8      270.34      224.51      7.29 o 
  -5   1   8     2450.45     2501.23     56.71 o 
  -4   1   8     4867.39     5622.84     35.31 o 
  -3   1   8       28.27       27.79      4.16 o 
  -2   1   8    19676.70    20045.34    134.61 o 
  -1   1   8    14280.25    14581.73     50.78 o 
   0   1   8      561.37      626.39      4.96 o 
   1   1   8       94.79      130.91      3.02 o 
   2   1   8     3526.45     3722.82     18.75 o 
   3   1   8      459.59      490.52      7.73 o 
   4   1   8     2752.15     3020.33     21.28 o 
   5   1   8       29.52       48.07      3.01 o 
   6   1   8       68.50       50.06      1.71 o 
   7   1   8      531.36      607.40      7.05 o 
   8   1   8      305.69      298.57      6.04 o 
   9   1   8      403.37      407.10      6.42 o 
  10   1   8       10.42        7.76      1.19 o 
  11   1   8       13.89       11.02      1.42 o 
 -13   2   8        0.16       -0.08      0.52 o 
 -12   2   8      439.73      419.90      8.64 o 
 -11   2   8      463.22      454.54      5.95 o 
 -10   2   8      834.90      834.44     10.00 o 
  -9   2   8        1.33        3.86      0.90 o 
  -8   2   8     1140.40     1140.86      7.63 o 
  -7   2   8     1102.27     1150.95      9.67 o 
  -6   2   8     5708.39     5602.87    226.53 o 
  -5   2   8     1618.29     1654.55     29.35 o 
  -4   2   8      990.21     1036.03     16.34 o 
  -3   2   8     8409.91     9179.21    105.70 o 
  -2   2   8     8893.51     9466.74     83.07 o 
  -1   2   8     1528.35     1546.37     14.84 o 
   0   2   8      406.88      425.85      5.20 o 
   1   2   8      288.84      325.83      3.91 o 
   2   2   8      474.85      497.48      6.93 o 
   3   2   8     7662.55     8348.87     77.48 o 
   4   2   8      130.57      124.49      4.39 o 
   5   2   8      574.82      627.57     10.65 o 
   6   2   8     1166.36     1176.90     10.34 o 
   7   2   8      470.73      411.61      5.00 o 
   8   2   8      281.73      225.44      4.70 o 
   9   2   8        5.30        2.57      0.88 o 
  10   2   8      248.40      279.49      5.59 o 
  11   2   8      381.19      402.73     13.33 o 
 -13   3   8       11.06        8.70      1.05 o 
 -12   3   8        3.50        2.77      1.43 o 
 -11   3   8        1.67        1.67      1.27 o 
 -10   3   8      474.30      497.76      5.83 o 
  -9   3   8     3401.98     3376.70     41.35 o 
  -8   3   8      706.84      654.84      6.40 o 
  -7   3   8       18.45       10.13      1.12 o 
  -6   3   8      822.71      802.14     32.79 o 
  -5   3   8       12.28       31.41      6.36 o 
  -4   3   8      168.50      189.52      4.55 o 
  -3   3   8    25444.02    26378.56    335.32 o 
  -2   3   8      926.87      952.24     15.39 o 
  -1   3   8      759.89      780.96      7.91 o 
   0   3   8        5.65       13.84      0.87 o 
   1   3   8     2899.12     3230.71     24.10 o 
   2   3   8      121.23      123.68      3.55 o 
   3   3   8      602.66      635.73     14.68 o 
   4   3   8        2.17        8.29      6.19 o 
   5   3   8     3802.53     3992.14     56.30 o 
   6   3   8     1433.84     1423.90     10.97 o 
   7   3   8      424.30      456.20      5.61 o 
   8   3   8       68.34       78.02      2.50 o 
   9   3   8      328.52      298.97      6.02 o 
  10   3   8      114.54      103.37      3.40 o 
  11   3   8      116.98      135.15      2.98 o 
 -12   4   8        4.68        4.23      0.92 o 
 -11   4   8      564.66      565.76     11.66 o 
 -10   4   8      506.31      492.75      6.39 o 
  -9   4   8     1285.28     1242.05     16.41 o 
  -8   4   8      686.07      703.78     14.80 o 
  -7   4   8      877.11      755.24     10.56 o 
  -6   4   8      933.49     1012.51     58.45 o 
  -5   4   8      149.83      151.47      5.19 o 
  -4   4   8     1765.92     1947.80     42.34 o 
  -3   4   8     4409.79     4474.46     57.38 o 
  -2   4   8     1095.99     1103.43     16.25 o 
  -1   4   8      331.57      426.92      8.92 o 
   0   4   8      377.57      411.44      5.99 o 
   1   4   8        1.40        2.53      0.52 o 
   2   4   8      464.13      489.37     13.39 o 
   3   4   8      174.04      174.70      5.51 o 
   4   4   8      178.16      150.49      5.68 o 
   5   4   8      653.82      662.82      9.93 o 
   6   4   8     4705.38     4615.00     38.86 o 
   7   4   8      376.73      331.03      4.59 o 
   8   4   8      680.99      661.42     10.31 o 
   9   4   8       26.57       14.68      1.30 o 
  10   4   8      237.07      245.72      4.07 o 
  11   4   8       92.72       81.86      3.88 o 
 -12   5   8        0.03        1.74      0.79 o 
 -11   5   8      247.19      249.38      5.83 o 
 -10   5   8      271.48      290.06      6.87 o 
  -9   5   8       29.44       40.88      2.81 o 
  -8   5   8     1925.00     2042.42     37.60 o 
  -7   5   8      490.16      484.45     10.45 o 
  -6   5   8     3152.51     3191.17    150.98 o 
  -5   5   8       75.81       96.09      5.53 o 
  -4   5   8       18.91       42.32      2.45 o 
  -3   5   8     2259.13     2284.85     51.70 o 
  -2   5   8      241.98      324.27      6.60 o 
  -1   5   8      650.23      670.20     16.95 o 
   0   5   8      129.63      139.97      3.85 o 
   1   5   8      414.42      466.08      5.98 o 
   2   5   8     1221.71     1440.24     41.63 o 
   3   5   8      246.62      238.94      8.81 o 
   4   5   8      771.08      940.40     33.25 o 
   5   5   8      729.40      721.05     10.94 o 
   6   5   8       56.39       75.40      1.85 o 
   7   5   8      829.33      805.91     13.12 o 
   8   5   8      386.65      403.04      7.19 o 
   9   5   8        2.08       -0.37      0.79 o 
  10   5   8     1216.96     1255.31     32.11 o 
  11   5   8        7.35       15.28      1.02 o 
 -12   6   8        0.37        1.20      0.49 o 
 -11   6   8     1204.77     1203.03     43.59 o 
 -10   6   8     1583.90     1531.99     47.78 o 
  -9   6   8        8.67        9.17      1.71 o 
  -8   6   8      141.70      151.75      3.60 o 
  -7   6   8     3270.04     3242.85     59.97 o 
  -6   6   8       65.70       87.87      2.31 o 
  -5   6   8      695.38      814.91     32.61 o 
  -4   6   8     1446.67     1321.30     27.57 o 
  -3   6   8     3363.08     3330.21     80.98 o 
  -2   6   8     2896.16     3195.18     60.42 o 
  -1   6   8      558.45      605.71     12.71 o 
   0   6   8       75.58       65.61      2.79 o 
   1   6   8       76.42      111.12      3.67 o 
   2   6   8     1630.16     1976.04     58.69 o 
   3   6   8      164.39      153.52      7.35 o 
   4   6   8     1883.71     1981.11     73.96 o 
   5   6   8      132.44      148.54      2.50 o 
   6   6   8     1989.61     2137.52     47.44 o 
   7   6   8      159.71      153.84      3.17 o 
   8   6   8      973.64      986.40     28.19 o 
   9   6   8      150.40      142.46      5.01 o 
  10   6   8       14.20       12.81      0.93 o 
  11   6   8       18.10       15.31      1.65 o 
 -12   7   8       39.42       43.85      1.51 o 
 -11   7   8        6.57        4.32      0.83 o 
 -10   7   8      246.46      249.68      9.15 o 
  -9   7   8       81.12       84.02      3.80 o 
  -8   7   8        2.10        0.60      0.64 o 
  -7   7   8       37.51       35.49      1.75 o 
  -6   7   8     1018.13      905.56     19.30 o 
  -5   7   8     1423.34     1545.17     51.89 o 
  -4   7   8    11985.67    12171.45    280.77 o 
  -3   7   8      396.63      380.57      8.31 o 
  -2   7   8       86.82       66.91      3.39 o 
  -1   7   8       10.17       11.27      1.71 o 
   0   7   8      661.57      701.03     18.80 o 
   1   7   8      333.92      422.73      7.68 o 
   2   7   8      213.28      223.38      6.59 o 
   3   7   8       56.44       59.78      4.89 o 
   4   7   8       13.50       14.31      1.18 o 
   5   7   8        9.53       11.53      0.96 o 
   6   7   8        6.10        4.81      0.89 o 
   7   7   8     3774.23     3855.36    100.37 o 
   8   7   8        0.01        1.10      1.03 o 
   9   7   8        3.41        3.65      0.86 o 
  10   7   8       12.94       12.47      1.09 o 
 -12   8   8        7.32       12.44      1.44 o 
 -11   8   8        0.15        1.48      0.59 o 
 -10   8   8      198.79      195.82      7.55 o 
  -9   8   8       13.93        5.43      0.82 o 
  -8   8   8      320.46      288.78     13.20 o 
  -7   8   8       21.02       16.26      1.24 o 
  -6   8   8        2.38        7.80      0.92 o 
  -5   8   8     4798.31     4658.72    177.43 o 
  -4   8   8     4205.62     4454.62    153.54 o 
  -3   8   8       39.36       32.37      2.62 o 
  -2   8   8      548.76      490.40     13.49 o 
  -1   8   8       42.91       32.60      3.47 o 
   0   8   8      973.96      922.30     50.66 o 
   1   8   8       13.28       17.67      1.80 o 
   2   8   8      139.46      134.39      4.78 o 
   3   8   8      141.61      134.28      4.88 o 
   4   8   8      126.92       94.90      3.23 o 
   5   8   8      268.34      237.16      8.45 o 
   6   8   8     1171.10     1243.73     36.64 o 
   7   8   8     1535.35     1567.42     55.06 o 
   8   8   8     2024.66     2255.14     61.20 o 
   9   8   8       61.72       65.50      2.57 o 
  10   8   8      237.02      269.52     10.20 o 
 -11   9   8      490.54      502.13     24.83 o 
 -10   9   8      156.29      181.93      5.12 o 
  -9   9   8        0.01        0.78      0.70 o 
  -8   9   8      980.45      841.92     34.75 o 
  -7   9   8       98.61       82.17      3.69 o 
  -6   9   8     8389.06     8409.13    233.31 o 
  -5   9   8     1216.22     1142.19     40.64 o 
  -4   9   8     1251.42     1384.34     39.02 o 
  -3   9   8      301.72      287.69      7.72 o 
  -2   9   8       51.15       69.96      3.83 o 
  -1   9   8       52.86       39.90      3.97 o 
   0   9   8     1784.73     1903.42    119.55 o 
   1   9   8        8.67        8.32      1.48 o 
   2   9   8      584.70      552.81     13.12 o 
   3   9   8       57.32       79.89      2.06 o 
   4   9   8     1907.51     1887.51     44.31 o 
   5   9   8      626.26      585.51     20.37 o 
   6   9   8     8272.37     8504.46    341.31 o 
   7   9   8      165.21      161.35      7.03 o 
   8   9   8      764.15      870.17     29.71 o 
   9   9   8       87.97       74.62      5.89 o 
  10   9   8      900.38      942.92     74.75 o 
 -11  10   8      111.67      112.01      7.75 o 
 -10  10   8      136.17      142.00      5.39 o 
  -9  10   8       96.91      103.63      3.53 o 
  -8  10   8      437.97      402.71     15.02 o 
  -7  10   8     1805.06     1600.41     50.20 o 
  -6  10   8     1593.91     1684.96     50.69 o 
  -5  10   8      139.99      148.47      4.67 o 
  -4  10   8      195.66      176.96      6.13 o 
  -3  10   8      135.09      160.41      4.98 o 
  -2  10   8     1223.35     1138.07     38.79 o 
  -1  10   8      398.02      376.35      7.40 o 
   0  10   8      175.37      148.55      4.11 o 
   1  10   8      167.71      219.60      5.94 o 
   2  10   8        0.89        4.63      0.55 o 
   3  10   8     1137.57     1144.43     26.10 o 
   4  10   8      883.20     1046.48     56.92 o 
   5  10   8       46.65       44.98      2.45 o 
   6  10   8      925.93     1029.30     46.52 o 
   7  10   8        0.91        3.09      0.70 o 
   8  10   8      320.79      268.02     15.86 o 
   9  10   8      545.32      602.40     51.54 o 
  10  10   8     1048.50     1168.33     85.31 o 
 -10  11   8        0.92        2.34      0.60 o 
  -9  11   8       21.86       35.31      3.79 o 
  -8  11   8       48.71       56.14      3.32 o 
  -7  11   8        2.54        3.65      0.77 o 
  -6  11   8        2.57        5.28      0.73 o 
  -5  11   8      727.29      714.79     29.06 o 
  -4  11   8       32.03       24.11      1.53 o 
  -3  11   8      327.60      320.74     10.53 o 
  -2  11   8      200.40      217.44      6.67 o 
  -1  11   8      752.58      790.26     21.36 o 
   0  11   8     1303.14     1327.73     45.75 o 
   1  11   8        0.47        2.05      0.67 o 
   2  11   8      423.98      417.83     15.40 o 
   3  11   8      608.64      592.22     42.96 o 
   4  11   8     4088.06     3912.04    287.94 o 
   5  11   8      987.04      946.55     54.93 o 
   6  11   8      362.95      363.62     13.94 o 
   7  11   8     2386.73     2570.03    111.40 o 
   8  11   8       45.88       28.71      3.93 o 
   9  11   8      278.15      270.89     24.79 o 
 -10  12   8      485.44      543.82     33.87 o 
  -9  12   8     1021.14     1112.96     51.28 o 
  -8  12   8       87.24       75.36      2.80 o 
  -7  12   8      720.30      785.03     55.59 o 
  -6  12   8     1409.50     1380.30     42.12 o 
  -5  12   8     1397.02     1311.50     45.65 o 
  -4  12   8      311.91      317.34     15.92 o 
  -3  12   8      104.82       98.24      4.71 o 
  -2  12   8      253.49      245.49      6.84 o 
  -1  12   8      548.33      504.45     14.20 o 
   0  12   8       41.78       42.36      1.79 o 
   1  12   8      252.53      245.00     12.27 o 
   2  12   8      415.91      421.26     20.99 o 
   3  12   8      285.29      270.63     13.04 o 
   4  12   8      622.93      581.38     35.94 o 
   5  12   8      478.85      463.12     22.67 o 
   6  12   8      570.31      570.71     22.46 o 
   7  12   8      130.84      144.76      6.69 o 
   8  12   8      324.99      307.64     29.06 o 
   9  12   8       36.33       56.72      4.46 o 
  -9  13   8      419.50      415.90     26.80 o 
  -8  13   8      637.37      647.49     37.11 o 
  -7  13   8       14.15       15.76      1.15 o 
  -6  13   8      932.50      925.69     39.92 o 
  -5  13   8      797.47      838.64     24.93 o 
  -4  13   8       42.21       47.41      2.47 o 
  -3  13   8        3.04       11.43      1.20 o 
  -2  13   8       76.59       67.90      2.57 o 
  -1  13   8      290.32      326.85     19.17 o 
   0  13   8      750.31      780.82     36.58 o 
   1  13   8      485.34      496.56     29.64 o 
   2  13   8        0.84       10.85      3.51 o 
   3  13   8       29.20       34.12      3.63 o 
   4  13   8       40.66       42.13      2.27 o 
   5  13   8       37.25       39.80      3.10 o 
   6  13   8       14.09       14.59      1.00 o 
   7  13   8      408.65      342.98     17.55 o 
   8  13   8        4.47        0.57      0.55 o 
  -9  14   8        1.50        1.28      0.50 o 
  -8  14   8      515.26      546.24     28.69 o 
  -7  14   8      361.29      392.79     13.75 o 
  -6  14   8      278.44      343.94     13.19 o 
  -5  14   8        2.87        0.93      0.79 o 
  -4  14   8        9.50        8.79      1.01 o 
  -3  14   8      860.92      824.59     35.73 o 
  -2  14   8       96.55      101.28      4.99 o 
  -1  14   8        0.34        0.73      0.57 o 
   0  14   8       82.89       93.95      6.77 o 
   1  14   8      134.11      131.03      7.41 o 
   2  14   8     1611.59     1582.59     87.14 o 
   3  14   8      443.55      463.91     26.61 o 
   4  14   8      198.41      188.48     11.24 o 
   5  14   8       74.77       77.68      4.35 o 
   6  14   8      340.03      340.60     19.67 o 
   7  14   8       42.49       26.32      1.31 o 
  -8  15   8     1402.90     1405.74     74.47 o 
  -7  15   8      147.16      158.79      7.27 o 
  -6  15   8       31.09       39.72      2.08 o 
  -5  15   8        9.71       22.50      1.60 o 
  -4  15   8       62.71       53.39      2.08 o 
  -3  15   8     1084.22     1078.35     56.31 o 
  -2  15   8       94.61       84.99      3.53 o 
  -1  15   8       71.98       74.61      4.73 o 
   0  15   8        5.79        7.80      1.31 o 
   1  15   8      260.62      265.14     16.89 o 
   2  15   8      697.07      746.00     53.83 o 
   3  15   8       75.98       68.01      4.34 o 
   4  15   8       37.98       39.97      2.58 o 
   5  15   8      117.81      111.37      6.89 o 
   6  15   8       42.38       45.56      1.65 o 
  -7  16   8      519.84      583.36     22.44 o 
  -6  16   8      186.49      204.77     11.12 o 
  -5  16   8        0.39        3.90      0.59 o 
  -4  16   8        7.72       14.53      1.49 o 
  -3  16   8       23.12       25.31      2.04 o 
  -2  16   8      632.48      684.77     37.18 o 
  -1  16   8       84.08       89.30      5.63 o 
   0  16   8     1437.58     1469.57     87.64 o 
   1  16   8      493.90      503.11     30.28 o 
   2  16   8       66.73       71.85      4.68 o 
   3  16   8      264.87      278.37     15.61 o 
   4  16   8      446.04      441.30     50.94 o 
   5  16   8       93.76       96.18     11.78 o 
   6  16   8       90.31      102.99      8.14 o 
  -6  17   8        2.34        1.99      0.69 o 
  -5  17   8       38.90       36.80      1.51 o 
  -4  17   8       43.23       34.42      1.95 o 
  -3  17   8       18.04       18.36      1.68 o 
  -2  17   8      490.73      465.63     37.07 o 
  -1  17   8      109.62      107.44      9.70 o 
   0  17   8      378.70      395.62     25.73 o 
   1  17   8      371.55      415.13     20.53 o 
   2  17   8      171.64      202.51     12.52 o 
   3  17   8        1.23        2.53      0.74 o 
   4  17   8       90.95      101.50     10.57 o 
   5  17   8      109.80      111.25     14.45 o 
  -4  18   8       19.00       14.89      0.83 o 
  -3  18   8       39.47       38.35      1.49 o 
  -2  18   8       24.65       21.96      1.24 o 
  -1  18   8       27.95       33.11      2.02 o 
   0  18   8       59.04       61.22      4.70 o 
   1  18   8      804.89      830.51     28.04 o 
   2  18   8       11.38        8.61      0.89 o 
   3  18   8       15.60       20.47      2.07 o 
  -2  19   8        5.91        9.74      1.17 o 
  -1  19   8        0.00       -0.26      0.67 o 
   0  19   8      235.48      220.70     15.67 o 
 -11   0   9       27.25       34.39      2.14 o 
  -9   0   9       49.47       51.37      2.64 o 
  -7   0   9      213.49      216.81      4.62 o 
  -5   0   9      145.60      143.90      9.02 o 
  -3   0   9        9.23        4.12      1.39 o 
  -1   0   9      193.31      159.35      4.20 o 
   1   0   9        4.33        1.10      0.50 o 
   3   0   9       21.10       21.23      3.17 o 
   5   0   9        9.82        6.57      1.75 o 
   7   0   9      276.18      277.60      8.00 o 
   9   0   9       52.74       56.21      3.51 o 
  11   0   9       13.89       15.77      1.98 o 
 -12   1   9        2.14        2.29      0.53 o 
 -11   1   9       31.52       29.83      1.62 o 
 -10   1   9      154.80      159.97      3.47 o 
  -9   1   9       14.99       14.56      1.10 o 
  -8   1   9      240.33      235.50      3.56 o 
  -7   1   9       63.67       58.88      1.67 o 
  -6   1   9      101.58       95.34      5.55 o 
  -5   1   9       38.77       38.21      2.88 o 
  -4   1   9       12.58       13.96      1.99 o 
  -3   1   9      240.31      237.33      5.89 o 
  -2   1   9        0.00        2.30      0.65 o 
  -1   1   9      229.26      209.17      3.43 o 
   0   1   9        0.00        0.49      0.46 o 
   1   1   9      205.47      195.30      3.76 o 
   2   1   9      158.47      153.21      3.96 o 
   3   1   9      420.46      427.73      7.47 o 
   4   1   9        0.47        1.36      1.23 o 
   5   1   9      178.25      172.44      4.10 o 
   6   1   9      263.70      264.54      3.94 o 
   7   1   9       85.77       86.70      3.22 o 
   8   1   9      290.80      293.58      5.73 o 
   9   1   9        1.06        2.16      0.90 o 
  10   1   9      115.61      116.22      2.85 o 
  11   1   9        0.01        0.10      0.68 o 
 -12   2   9       16.44       15.53      1.10 o 
 -11   2   9       17.21       18.44      1.11 o 
 -10   2   9       36.86       34.58      2.19 o 
  -9   2   9       17.24       19.01      1.37 o 
  -8   2   9      172.35      169.99      3.02 o 
  -7   2   9        9.07        9.52      0.81 o 
  -6   2   9       83.53       84.10      5.64 o 
  -5   2   9      108.22      100.76      4.55 o 
  -4   2   9       93.29       79.94      3.22 o 
  -3   2   9       60.41       68.67      3.16 o 
  -2   2   9       19.66       10.34      1.05 o 
  -1   2   9       81.95       70.88      2.01 o 
   0   2   9      269.17      249.21      3.66 o 
   1   2   9       63.91       70.35      2.32 o 
   2   2   9      419.72      395.18      6.40 o 
   3   2   9       89.38       99.73      3.65 o 
   4   2   9       55.60       52.62      2.98 o 
   5   2   9       57.08       62.37      1.99 o 
   6   2   9       73.70       75.12      1.98 o 
   7   2   9      668.60      657.25      8.60 o 
   8   2   9        0.18       -0.37      0.87 o 
   9   2   9      335.48      331.65      5.59 o 
  10   2   9       62.01       62.44      2.59 o 
  11   2   9       15.64       16.29      1.38 o 
 -12   3   9        0.04        1.23      0.61 o 
 -11   3   9       92.15       95.17      2.55 o 
 -10   3   9       83.11       80.80      2.39 o 
  -9   3   9       32.15       30.60      1.57 o 
  -8   3   9       24.10       22.15      1.23 o 
  -7   3   9       82.75       77.96      1.98 o 
  -6   3   9       61.85       67.60      4.94 o 
  -5   3   9      339.44      319.98     10.92 o 
  -4   3   9      136.11      132.87      3.98 o 
  -3   3   9      226.01      198.75      3.87 o 
  -2   3   9       13.73       15.29      1.26 o 
  -1   3   9      625.05      590.53      7.27 o 
   0   3   9       57.70       57.49      1.74 o 
   1   3   9      345.53      316.19      5.16 o 
   2   3   9       61.18       50.79      2.99 o 
   3   3   9      243.44      218.70      5.47 o 
   4   3   9       62.33       60.54      3.19 o 
   5   3   9       84.07       78.51      1.94 o 
   6   3   9      168.72      154.82      2.67 o 
   7   3   9       30.81       28.72      1.60 o 
   8   3   9       50.53       49.03      1.98 o 
   9   3   9       88.35       92.22      2.46 o 
  10   3   9        4.19        5.00      0.97 o 
  11   3   9       20.75       18.07      1.03 o 
 -12   4   9        7.39        8.85      0.93 o 
 -11   4   9        0.25        1.71      0.79 o 
 -10   4   9      114.56      111.25      3.05 o 
  -9   4   9       39.50       35.89      1.68 o 
  -8   4   9      121.83      119.56      2.96 o 
  -7   4   9        0.13        0.44      0.57 o 
  -6   4   9        3.27        3.18      1.05 o 
  -5   4   9      136.39      134.61      5.14 o 
  -4   4   9       36.07       33.87      2.49 o 
  -3   4   9        2.20        2.06      0.66 o 
  -2   4   9        6.65        5.19      0.87 o 
  -1   4   9        0.02       -0.06      0.53 o 
   0   4   9      257.63      222.31      4.85 o 
   1   4   9       23.01       22.12      1.62 o 
   2   4   9      167.10      169.87      8.72 o 
   3   4   9      380.36      392.72     14.99 o 
   4   4   9      265.11      258.03      8.84 o 
   5   4   9       25.00       24.09      1.12 o 
   6   4   9      372.79      383.04      4.99 o 
   7   4   9       33.69       27.18      1.26 o 
   8   4   9      115.62      118.80      2.99 o 
   9   4   9      187.77      190.11      4.65 o 
  10   4   9        0.27       -0.13      0.56 o 
  11   4   9        0.00       -0.30      0.53 o 
 -12   5   9       16.95       13.64      1.01 o 
 -11   5   9       26.69       28.03      1.70 o 
 -10   5   9       12.44       12.87      1.75 o 
  -9   5   9       14.60       14.15      1.18 o 
  -8   5   9        7.78        8.51      0.96 o 
  -7   5   9      173.48      170.40      3.82 o 
  -6   5   9      232.20      233.29      3.70 o 
  -5   5   9        8.46        4.35      1.99 o 
  -4   5   9      296.44      305.40      7.70 o 
  -3   5   9        0.66        0.96      0.94 o 
  -2   5   9        1.49        4.86      0.94 o 
  -1   5   9        3.37        7.03      1.10 o 
   0   5   9        1.16        0.55      0.56 o 
   1   5   9      285.71      286.00      6.97 o 
   2   5   9      321.06      318.53      9.97 o 
   3   5   9      112.49      105.43      6.07 o 
   4   5   9       75.91       90.17      5.93 o 
   5   5   9      137.17      132.33      2.67 o 
   6   5   9       11.37       10.36      0.87 o 
   7   5   9       11.90       13.68      0.90 o 
   8   5   9      597.27      572.00      7.90 o 
   9   5   9       45.47       39.34      1.84 o 
  10   5   9      117.56      111.32      2.95 o 
  11   5   9        9.08        8.58      1.12 o 
 -12   6   9        0.58        1.05      0.36 o 
 -11   6   9        7.14        8.98      1.10 o 
 -10   6   9        0.01        0.68      0.82 o 
  -9   6   9       31.39       32.27      3.11 o 
  -8   6   9       22.35       25.39      1.95 o 
  -7   6   9        0.06        0.64      0.58 o 
  -6   6   9       30.52       24.59      1.30 o 
  -5   6   9        1.08        0.52      1.00 o 
  -4   6   9       91.42       95.18      5.40 o 
  -3   6   9       12.73        8.80      1.65 o 
  -2   6   9       64.59       61.93      3.32 o 
  -1   6   9       12.18       15.08      2.27 o 
   0   6   9        2.34        3.94      1.05 o 
   1   6   9      181.67      197.46      6.35 o 
   2   6   9        0.02        0.03      1.07 o 
   3   6   9       98.12       97.49      6.09 o 
   4   6   9        6.51        5.97      0.67 o 
   5   6   9       21.59       19.02      0.97 o 
   6   6   9       49.89       47.01      1.82 o 
   7   6   9      587.46      587.89      9.00 o 
   8   6   9        0.19        0.76      0.75 o 
   9   6   9        2.43        2.86      0.71 o 
  10   6   9       13.39       14.06      1.08 o 
 -12   7   9        0.25        0.76      0.34 o 
 -11   7   9        0.07       -0.32      0.67 o 
 -10   7   9       34.78       37.11      2.06 o 
  -9   7   9        1.11        1.59      0.66 o 
  -8   7   9      110.14       93.62      4.66 o 
  -7   7   9      107.64      101.62      2.95 o 
  -6   7   9      184.02      175.31      6.67 o 
  -5   7   9      111.91      110.59      4.20 o 
  -4   7   9      261.83      267.26     11.58 o 
  -3   7   9       78.66       73.63      3.76 o 
  -2   7   9       86.14       71.74      5.39 o 
  -1   7   9       14.88       12.86      2.28 o 
   0   7   9       65.09       63.62      4.66 o 
   1   7   9        1.91        1.10      1.06 o 
   2   7   9       89.77       82.63      4.89 o 
   3   7   9       12.14       15.54      1.18 o 
   4   7   9        5.12        4.32      0.66 o 
   5   7   9        2.38        1.48      0.55 o 
   6   7   9        1.58        1.26      0.67 o 
   7   7   9       61.61       72.47      2.53 o 
   8   7   9        2.25        1.87      0.86 o 
   9   7   9       21.36       23.70      1.62 o 
  10   7   9        4.59        3.42      0.62 o 
 -11   8   9      168.78      165.74      4.75 o 
 -10   8   9        0.00        0.32      0.48 o 
  -9   8   9      276.50      271.68      9.10 o 
  -8   8   9      168.82      156.62      7.11 o 
  -7   8   9       18.77       16.01      1.24 o 
  -6   8   9        8.59       11.56      0.99 o 
  -5   8   9       31.70       31.54      1.89 o 
  -4   8   9       35.25       31.28      2.15 o 
  -3   8   9        1.02        0.81      0.90 o 
  -2   8   9        7.86        7.29      1.86 o 
  -1   8   9        4.94        5.27      1.72 o 
   0   8   9       62.58       68.29      5.08 o 
   1   8   9       43.85       38.96      3.24 o 
   2   8   9       30.49       28.79      1.48 o 
   3   8   9       20.43       24.84      1.26 o 
   4   8   9       36.01       42.40      1.83 o 
   5   8   9        1.18        2.01      0.62 o 
   6   8   9      203.54      205.41      6.44 o 
   7   8   9      171.92      170.99      3.72 o 
   8   8   9        1.86        2.86      0.92 o 
   9   8   9      100.41       88.38      2.78 o 
  10   8   9       32.29       48.70     12.25 o 
 -11   9   9        0.28        0.37      0.55 o 
 -10   9   9      168.84      162.40      4.55 o 
  -9   9   9        9.29       10.10      0.95 o 
  -8   9   9        0.42        0.97      0.62 o 
  -7   9   9       25.97       28.00      2.37 o 
  -6   9   9      338.27      356.38     12.45 o 
  -5   9   9       22.05       19.68      1.26 o 
  -4   9   9      132.55      133.87      4.75 o 
  -3   9   9       40.89       36.85      1.56 o 
  -2   9   9      103.41      102.48      2.64 o 
  -1   9   9      186.04      192.00      6.31 o 
   0   9   9        7.52        5.50      0.81 o 
   1   9   9       31.80       22.65      1.24 o 
   2   9   9        6.89        6.62      0.59 o 
   3   9   9      380.34      371.44      8.90 o 
   4   9   9      144.08      150.41      3.46 o 
   5   9   9        4.44        6.48      0.74 o 
   6   9   9      236.77      234.71     11.21 o 
   7   9   9       20.21       20.64      1.37 o 
   8   9   9      167.47      186.53      4.78 o 
   9   9   9       24.66       22.24      2.23 o 
  10   9   9        0.87        2.58      1.42 o 
 -10  10   9       26.14       24.05      1.36 o 
  -9  10   9        8.93       11.15      1.03 o 
  -8  10   9       34.56       33.81      1.70 o 
  -7  10   9       27.98       30.51      1.74 o 
  -6  10   9        0.00        0.43      0.72 o 
  -5  10   9       21.43       23.07      1.90 o 
  -4  10   9      181.65      168.28      5.81 o 
  -3  10   9       57.37       50.87      1.76 o 
  -2  10   9        0.30        0.44      0.52 o 
  -1  10   9        8.30        7.99      0.76 o 
   0  10   9      167.43      154.41      2.99 o 
   1  10   9        2.48        2.73      0.54 o 
   2  10   9       76.53       75.83      2.08 o 
   3  10   9      132.18      124.22      3.83 o 
   4  10   9      186.76      180.13      7.90 o 
   5  10   9      121.39      119.82      5.28 o 
   6  10   9        1.76        2.10      0.67 o 
   7  10   9       29.92       32.21      1.35 o 
   8  10   9       36.57       37.33      3.82 o 
   9  10   9       18.76       18.15      4.29 o 
 -10  11   9       72.34       70.78      6.13 o 
  -9  11   9       39.05       37.29      2.28 o 
  -8  11   9       57.98       51.68      2.19 o 
  -7  11   9      150.41      151.51      4.23 o 
  -6  11   9      362.07      364.89     12.00 o 
  -5  11   9       45.71       51.17      2.41 o 
  -4  11   9       12.05       13.77      1.07 o 
  -3  11   9      212.14      207.71      5.54 o 
  -2  11   9        0.79        2.58      0.62 o 
  -1  11   9      205.53      204.21      6.55 o 
   0  11   9       32.75       34.50      1.81 o 
   1  11   9      300.45      299.04     10.99 o 
   2  11   9       16.28       15.93      1.25 o 
   3  11   9      231.80      211.82     15.95 o 
   4  11   9       96.43       89.21      4.64 o 
   5  11   9      197.99      186.92      6.35 o 
   6  11   9       28.13       28.77      1.48 o 
   7  11   9       54.09       53.84      2.06 o 
   8  11   9       24.56       25.57      4.43 o 
   9  11   9      227.74      229.58     22.66 o 
 -10  12   9      203.77      239.90      5.70 o 
  -9  12   9       32.58       30.69      3.15 o 
  -8  12   9      197.13      199.10      9.82 o 
  -7  12   9       17.41       18.08      1.29 o 
  -6  12   9       10.40       14.47      0.96 o 
  -5  12   9       23.28       27.56      1.47 o 
  -4  12   9       30.27       30.80      1.57 o 
  -3  12   9        0.27        0.24      0.68 o 
  -2  12   9        7.10        7.38      0.72 o 
  -1  12   9        1.32        0.98      0.58 o 
   0  12   9      164.13      159.24      5.64 o 
   1  12   9        9.42        9.20      1.03 o 
   2  12   9      444.10      417.62     21.01 o 
   3  12   9      242.92      233.20     21.21 o 
   4  12   9      326.07      299.49     12.39 o 
   5  12   9       16.33       16.08      1.34 o 
   6  12   9       82.68       76.28      3.03 o 
   7  12   9      104.21       98.54      3.84 o 
   8  12   9        0.79        0.59      1.19 o 
  -9  13   9       61.81       67.36      5.27 o 
  -8  13   9      150.95      149.74      8.81 o 
  -7  13   9        4.56        4.94      1.35 o 
  -6  13   9       23.62       34.54      1.31 o 
  -5  13   9        7.59        7.37      0.83 o 
  -4  13   9        1.55        1.16      0.61 o 
  -3  13   9       25.15       27.25      1.99 o 
  -2  13   9        1.22        0.26      0.66 o 
  -1  13   9      179.13      174.74      9.31 o 
   0  13   9        3.00        3.73      0.75 o 
   1  13   9       46.26       46.29      3.59 o 
   2  13   9      192.77      201.88     14.22 o 
   3  13   9       10.47        8.67      1.23 o 
   4  13   9        2.31        3.50      0.77 o 
   5  13   9       24.34       23.99      1.86 o 
   6  13   9       85.55       92.60      3.66 o 
   7  13   9        0.07        1.08      0.45 o 
   8  13   9      117.76      108.54      3.61 o 
  -8  14   9       73.53       72.27      6.24 o 
  -7  14   9      189.73      181.80     12.90 o 
  -6  14   9       69.10       86.06      3.89 o 
  -5  14   9       20.74       15.88      1.18 o 
  -4  14   9       50.41       48.09      2.07 o 
  -3  14   9        7.80        9.22      1.09 o 
  -2  14   9        1.22        2.95      0.73 o 
  -1  14   9        1.39        1.60      0.64 o 
   0  14   9       36.16       39.86      1.93 o 
   1  14   9       10.66        7.27      0.93 o 
   2  14   9      619.46      634.85     31.83 o 
   3  14   9       99.14      118.99      7.99 o 
   4  14   9      168.21      163.78     10.64 o 
   5  14   9        2.82        3.39      0.58 o 
   6  14   9        0.50        0.53      0.49 o 
   7  14   9        3.44        1.49      0.64 o 
  -8  15   9       26.64       22.85      2.44 o 
  -7  15   9        3.17        1.31      1.08 o 
  -6  15   9        0.58        1.17      0.41 o 
  -5  15   9        8.91        9.00      0.86 o 
  -4  15   9       17.11       18.88      1.26 o 
  -3  15   9       41.16       36.83      1.77 o 
  -2  15   9      169.51      180.13     11.18 o 
  -1  15   9       11.51       10.12      1.33 o 
   0  15   9       50.25       52.07      2.54 o 
   1  15   9        9.30        8.78      1.35 o 
   2  15   9       23.23       30.61      1.82 o 
   3  15   9        0.04        2.03      0.55 o 
   4  15   9      260.94      269.80     13.85 o 
   5  15   9       73.52       71.59      2.72 o 
   6  15   9       24.83       21.59      1.06 o 
  -7  16   9        1.02        2.03      0.71 o 
  -6  16   9       79.99       75.24      4.71 o 
  -5  16   9      115.97      109.78      5.52 o 
  -4  16   9      139.66      128.46      7.63 o 
  -3  16   9       81.97       81.50      5.00 o 
  -2  16   9      142.07      133.91      7.15 o 
  -1  16   9        0.96        0.31      0.52 o 
   0  16   9       49.02       56.60      3.51 o 
   1  16   9        3.11        2.42      0.65 o 
   2  16   9       48.52       51.42      2.12 o 
   3  16   9        0.26        0.19      1.32 o 
   4  16   9       73.80       62.21      7.13 o 
   5  16   9        0.10        0.96      0.80 o 
  -6  17   9       13.01       14.00      1.34 o 
  -5  17   9       36.88       32.10      1.22 o 
  -4  17   9        4.53        4.70      0.65 o 
  -3  17   9        0.01       -0.01      0.50 o 
  -2  17   9        3.02        2.98      0.69 o 
  -1  17   9       90.27       89.52      6.78 o 
   0  17   9       52.54       51.67      2.42 o 
   1  17   9        4.85        3.56      0.63 o 
   2  17   9      167.66      184.11     10.08 o 
   3  17   9        3.95        2.81      0.71 o 
   4  17   9      223.36      215.18     25.94 o 
  -4  18   9        1.75        3.23      0.82 o 
  -3  18   9       28.00       23.16      1.75 o 
  -2  18   9       91.91       84.85      6.06 o 
  -1  18   9       92.17       91.07     10.37 o 
   0  18   9      119.05      113.83      8.39 o 
   1  18   9       49.64       45.50      2.57 o 
   2  18   9       54.85       52.65      4.00 o 
 -12   0  10      242.09      259.85      6.92 o 
 -10   0  10      237.18      238.72      5.26 o 
  -8   0  10      700.85      699.59      8.78 o 
  -6   0  10     8814.52     8626.14    145.57 o 
  -4   0  10     2572.24     2718.02     38.38 o 
  -2   0  10     3172.82     3464.85     78.60 o 
   0   0  10     1812.91     1952.99     16.39 o 
   2   0  10     2744.86     3089.47     42.02 o 
   4   0  10      105.74       96.62      6.86 o 
   6   0  10      637.35      559.36      9.02 o 
   8   0  10     1681.19     1763.23     19.49 o 
  10   0  10     1001.45     1032.95     17.46 o 
 -12   1  10       18.79       18.19      1.37 o 
 -11   1  10      589.33      587.25      5.89 o 
 -10   1  10      116.54      128.01      2.78 o 
  -9   1  10      383.64      395.84      5.01 o 
  -8   1  10     2781.84     2703.87     12.55 o 
  -7   1  10     1564.34     1472.08      8.40 o 
  -6   1  10      165.04      131.42      3.03 o 
  -5   1  10       81.88       29.22      2.60 o 
  -4   1  10      386.96      485.83     11.36 o 
  -3   1  10     4061.69     4119.37     25.68 o 
  -2   1  10    12139.62    13098.46     35.93 o 
  -1   1  10      421.15      463.09      5.88 o 
   0   1  10     1240.66     1181.22     14.87 o 
   1   1  10      235.51      244.61      5.85 o 
   2   1  10     1006.11      970.35     12.57 o 
   3   1  10       20.06        9.78      2.48 o 
   4   1  10      223.58      269.48     14.46 o 
   5   1  10      249.41      246.39      3.03 o 
   6   1  10        4.19       11.21      0.89 o 
   7   1  10     1120.40     1066.90     12.97 o 
   8   1  10      463.74      400.72      6.60 o 
   9   1  10       64.44       63.38      2.45 o 
  10   1  10      746.19      731.16      9.22 o 
  11   1  10      118.78      137.94      4.11 o 
 -12   2  10      343.46      325.72     10.12 o 
 -11   2  10       33.01       35.95      1.45 o 
 -10   2  10      112.00      103.77      2.71 o 
  -9   2  10     2902.59     2851.41     15.76 o 
  -8   2  10       87.18       85.52      2.17 o 
  -7   2  10      560.95      534.08      4.58 o 
  -6   2  10      925.81      881.78      6.61 o 
  -5   2  10       87.75       70.15      3.35 o 
  -4   2  10     7141.83     7150.90    109.60 o 
  -3   2  10     2689.85     3047.94     19.31 o 
  -2   2  10      498.90      406.92      6.35 o 
  -1   2  10      520.98      658.30      9.07 o 
   0   2  10       35.76       43.80      2.44 o 
   1   2  10      252.83      275.40     12.06 o 
   2   2  10       19.87       39.58      2.80 o 
   3   2  10      305.21      376.49      8.82 o 
   4   2  10     2254.65     2405.16     24.06 o 
   5   2  10       10.57       15.98      0.90 o 
   6   2  10       59.73       63.39      1.91 o 
   7   2  10      745.02      843.06      9.72 o 
   8   2  10      301.09      275.91      5.41 o 
   9   2  10      624.61      613.99      7.26 o 
  10   2  10      310.40      292.91      5.04 o 
  11   2  10     3071.58     2957.23    153.51 o 
 -12   3  10      350.66      350.22      7.86 o 
 -11   3  10      263.56      244.66      3.56 o 
 -10   3  10     1108.23     1071.22     21.41 o 
  -9   3  10     1448.24     1379.18     17.70 o 
  -8   3  10     1201.91     1116.03      9.10 o 
  -7   3  10      132.93      126.91      2.53 o 
  -6   3  10      850.86      932.29      8.75 o 
  -5   3  10     1007.04      967.86     27.09 o 
  -4   3  10      128.36      132.57      5.08 o 
  -3   3  10     3787.25     3759.22     35.57 o 
  -2   3  10     5267.11     5371.70     29.16 o 
  -1   3  10      589.34      586.43      9.44 o 
   0   3  10      104.95      105.18      3.46 o 
   1   3  10      201.82      178.58      4.57 o 
   2   3  10     4208.98     4246.63     41.78 o 
   3   3  10     7843.67     8441.16     73.37 o 
   4   3  10     2858.54     3196.69     25.33 o 
   5   3  10      377.71      331.23      4.15 o 
   6   3  10     4278.68     4365.66     44.90 o 
   7   3  10       23.69       10.49      1.07 o 
   8   3  10      109.84      181.86      3.62 o 
   9   3  10      680.94      708.58     17.23 o 
  10   3  10       50.41       62.55      2.33 o 
  11   3  10       91.48       87.43      3.54 o 
 -12   4  10       56.56       58.84      2.66 o 
 -11   4  10        7.00        6.36      0.78 o 
 -10   4  10       76.89       74.24      2.49 o 
  -9   4  10        6.70       13.49      1.26 o 
  -8   4  10      415.60      435.56      6.32 o 
  -7   4  10       96.50       98.02      2.65 o 
  -6   4  10     2761.98     2678.71     32.54 o 
  -5   4  10     3165.54     3066.52     69.88 o 
  -4   4  10     1976.39     2258.22     31.47 o 
  -3   4  10     1048.90     1114.25     13.75 o 
  -2   4  10     2651.81     2965.11     23.26 o 
  -1   4  10     2425.36     2552.96     17.14 o 
   0   4  10      831.60      761.05     11.21 o 
   1   4  10     1249.68     1433.27     31.17 o 
   2   4  10      529.07      523.69     12.76 o 
   3   4  10     1153.36     1208.69     20.13 o 
   4   4  10     1332.76     1442.11     24.95 o 
   5   4  10       96.93      137.14      2.76 o 
   6   4  10     1479.58     1435.87     21.78 o 
   7   4  10     1203.41     1299.70     17.45 o 
   8   4  10     1132.24     1296.02     18.76 o 
   9   4  10      320.32      338.05      8.35 o 
  10   4  10      278.58      283.43      9.91 o 
 -12   5  10      104.55       91.16      2.25 o 
 -11   5  10       10.14       11.74      0.95 o 
 -10   5  10        0.20        0.53      1.06 o 
  -9   5  10       18.77       13.22      1.16 o 
  -8   5  10      589.03      625.75      7.80 o 
  -7   5  10     2133.95     2124.29     22.46 o 
  -6   5  10     3800.87     3616.51     21.91 o 
  -5   5  10     9404.01     9378.24    124.76 o 
  -4   5  10      216.94      160.90     10.24 o 
  -3   5  10      803.99      879.62     11.99 o 
  -2   5  10      567.28      566.98     10.16 o 
  -1   5  10      244.32      334.03      7.67 o 
   0   5  10     2518.72     2207.49     19.68 o 
   1   5  10     1101.87     1124.76     23.54 o 
   2   5  10       85.24      101.62      4.76 o 
   3   5  10        2.93        4.02      1.29 o 
   4   5  10       11.77        6.27      0.84 o 
   5   5  10       10.76        9.01      0.83 o 
   6   5  10       72.06       75.67      2.31 o 
   7   5  10      169.68      174.46      3.00 o 
   8   5  10      423.10      475.24     12.16 o 
   9   5  10     1084.30     1118.55     26.64 o 
  10   5  10      107.91       93.77      4.42 o 
 -12   6  10       20.13       20.37      1.29 o 
 -11   6  10       11.40       11.08      0.89 o 
 -10   6  10        0.04        1.04      0.85 o 
  -9   6  10      180.84      176.18      6.97 o 
  -8   6  10     3372.74     3363.10     80.79 o 
  -7   6  10      593.66      569.21     18.38 o 
  -6   6  10       15.81       23.90      1.30 o 
  -5   6  10      289.52      278.97     11.44 o 
  -4   6  10     3900.08     3991.79    162.57 o 
  -3   6  10       10.07       15.14      1.73 o 
  -2   6  10     1026.24      951.41     39.21 o 
  -1   6  10     1924.20     1873.54     24.03 o 
   0   6  10      128.68       97.64      5.98 o 
   1   6  10      521.20      575.51     14.72 o 
   2   6  10      411.70      458.04     10.41 o 
   3   6  10        1.04        1.23      0.72 o 
   4   6  10      317.39      342.77      7.07 o 
   5   6  10      271.98      303.44      8.17 o 
   6   6  10      204.83      271.67      7.02 o 
   7   6  10       45.47       60.56      2.16 o 
   8   6  10      722.02      707.99     17.15 o 
   9   6  10       51.34       54.85      2.28 o 
  10   6  10      280.04      331.79      6.63 o 
 -11   7  10       12.72       13.68      0.79 o 
 -10   7  10        0.03        0.58      0.78 o 
  -9   7  10      652.24      600.39     23.70 o 
  -8   7  10      457.29      455.85     12.26 o 
  -7   7  10      306.55      342.47      8.41 o 
  -6   7  10     2382.39     2467.35     71.79 o 
  -5   7  10       59.37       53.64      2.67 o 
  -4   7  10       49.55       36.90      1.98 o 
  -3   7  10      637.19      525.40     10.07 o 
  -2   7  10      135.92      151.37      7.20 o 
  -1   7  10       17.53       13.41      2.81 o 
   0   7  10      100.58       65.76      4.85 o 
   1   7  10      152.44      117.30      5.33 o 
   2   7  10        2.35        2.98      0.66 o 
   3   7  10     1323.53     1305.47     37.28 o 
   4   7  10        2.73        6.40      0.69 o 
   5   7  10      240.53      225.62      4.16 o 
   6   7  10      484.55      451.42     10.68 o 
   7   7  10       29.48       38.69      1.86 o 
   8   7  10       25.26       25.19      2.02 o 
   9   7  10      118.59      107.51      3.02 o 
  10   7  10     1124.66     1111.11      7.01 o 
 -11   8  10      625.42      589.24     20.19 o 
 -10   8  10      264.80      260.91      6.99 o 
  -9   8  10       66.23       51.66      3.04 o 
  -8   8  10      110.76      129.94      5.08 o 
  -7   8  10      486.67      460.18     13.94 o 
  -6   8  10    10882.05    11013.65    418.36 o 
  -5   8  10     2358.52     2404.18     92.65 o 
  -4   8  10       59.72       44.87      2.01 o 
  -3   8  10       11.95       16.75      1.30 o 
  -2   8  10       81.77      107.14      2.95 o 
  -1   8  10       93.94       78.83      3.74 o 
   0   8  10      575.45      539.10     14.31 o 
   1   8  10      239.74      219.25      5.20 o 
   2   8  10        0.22        1.99      0.55 o 
   3   8  10      230.06      217.33      5.75 o 
   4   8  10      279.95      328.02      7.32 o 
   5   8  10     3084.37     2913.16     78.02 o 
   6   8  10     3142.66     3222.89     84.40 o 
   7   8  10      102.45      111.89      3.43 o 
   8   8  10      395.09      428.55     12.72 o 
   9   8  10       75.56       85.33      4.55 o 
  10   8  10       12.22       10.43      1.37 o 
 -11   9  10      207.29      189.60     14.97 o 
 -10   9  10        3.55        4.16      0.50 o 
  -9   9  10       92.82       96.46      2.72 o 
  -8   9  10       12.11       10.88      1.03 o 
  -7   9  10      204.67      188.65     15.34 o 
  -6   9  10     2270.37     2367.99     89.54 o 
  -5   9  10     1087.15     1019.72     27.71 o 
  -4   9  10      725.47      792.66     25.48 o 
  -3   9  10      193.39      205.53      7.51 o 
  -2   9  10       31.13       25.56      2.09 o 
  -1   9  10      392.33      333.48      9.79 o 
   0   9  10        0.51        5.82      0.80 o 
   1   9  10        1.41        0.98      0.49 o 
   2   9  10     1530.35     1445.27     32.06 o 
   3   9  10      134.35      121.79      3.48 o 
   4   9  10      233.88      215.73      6.81 o 
   5   9  10      157.59      180.17      5.56 o 
   6   9  10      131.37      136.63      4.19 o 
   7   9  10       96.70       86.59      2.50 o 
   8   9  10        6.01        8.81      1.09 o 
   9   9  10       27.78       35.11      1.44 o 
 -10  10  10      347.54      342.00     27.14 o 
  -9  10  10       65.82       57.28      2.97 o 
  -8  10  10      314.69      339.47      9.45 o 
  -7  10  10       24.88       29.47      2.14 o 
  -6  10  10      770.90      856.74     28.88 o 
  -5  10  10     2066.83     2189.67     89.19 o 
  -4  10  10     3412.60     3422.87    156.89 o 
  -3  10  10     1341.57     1368.48     49.62 o 
  -2  10  10     1547.60     1470.51     44.59 o 
  -1  10  10      133.18      106.84      3.82 o 
   0  10  10       81.25       93.09      3.18 o 
   1  10  10      167.79      209.00      6.40 o 
   2  10  10      249.42      252.14      7.28 o 
   3  10  10       21.93       21.62      1.81 o 
   4  10  10      496.72      466.71     14.05 o 
   5  10  10     1852.65     1843.84     71.16 o 
   6  10  10        1.50        5.04      0.77 o 
   7  10  10      135.52      138.57      5.38 o 
   8  10  10      152.79      130.34     11.76 o 
   9  10  10        4.74       10.64      1.12 o 
 -10  11  10      636.23      669.80     85.75 o 
  -9  11  10      187.64      196.57      9.23 o 
  -8  11  10       62.38       63.29      1.93 o 
  -7  11  10        2.57        2.84      0.72 o 
  -6  11  10        0.07        5.20      0.80 o 
  -5  11  10      348.74      361.49     14.74 o 
  -4  11  10     2687.70     2668.04    116.99 o 
  -3  11  10      238.09      207.22      6.31 o 
  -2  11  10      591.85      498.55     16.95 o 
  -1  11  10      196.42      203.11      5.33 o 
   0  11  10       14.17       23.92      1.43 o 
   1  11  10       73.02       87.30      4.14 o 
   2  11  10       33.33       36.01      2.86 o 
   3  11  10     1807.69     1734.49     90.60 o 
   4  11  10      231.95      223.37      7.00 o 
   5  11  10      176.09      164.75      3.90 o 
   6  11  10        0.01        0.53      0.54 o 
   7  11  10       27.29       32.50      1.50 o 
   8  11  10     1034.86      996.87     87.45 o 
  -9  12  10      112.80      130.04      8.03 o 
  -8  12  10      805.93      793.83     24.58 o 
  -7  12  10      928.16      985.25     31.55 o 
  -6  12  10        0.40        0.89      0.64 o 
  -5  12  10      543.01      556.87     23.10 o 
  -4  12  10      357.12      387.34     15.35 o 
  -3  12  10      508.06      508.63     18.49 o 
  -2  12  10       90.28       92.26      2.31 o 
  -1  12  10      532.01      479.31     16.84 o 
   0  12  10      509.75      518.54     18.53 o 
   1  12  10     2196.69     2179.44     95.05 o 
   2  12  10      286.64      322.20     11.56 o 
   3  12  10       62.05       62.33      3.00 o 
   4  12  10      199.72      207.87     12.64 o 
   5  12  10       20.02       21.82      1.43 o 
   6  12  10      127.78      118.68      4.85 o 
   7  12  10      462.73      406.89     18.68 o 
   8  12  10      667.65      644.53     74.05 o 
  -9  13  10       52.95       70.61      7.50 o 
  -8  13  10      115.17      148.59      6.58 o 
  -7  13  10     1012.64      978.58     42.84 o 
  -6  13  10      161.23      220.84      9.50 o 
  -5  13  10       10.49       10.13      0.90 o 
  -4  13  10     1336.95     1271.96     50.02 o 
  -3  13  10        0.22        1.77      0.60 o 
  -2  13  10      116.29      111.77      4.34 o 
  -1  13  10      261.72      252.82     11.06 o 
   0  13  10      235.00      242.90     10.70 o 
   1  13  10       95.57      128.33      7.92 o 
   2  13  10       20.35       20.87      1.70 o 
   3  13  10      282.25      256.09     23.99 o 
   4  13  10        5.52        8.47      1.13 o 
   5  13  10        0.55        1.45      0.52 o 
   6  13  10      489.24      506.34     26.32 o 
   7  13  10        4.23        6.73      1.38 o 
  -8  14  10     2206.45     2311.54    172.54 o 
  -7  14  10      150.24      172.84     13.64 o 
  -6  14  10       20.54       29.76      1.61 o 
  -5  14  10       34.18       38.68      1.90 o 
  -4  14  10       49.93       50.46      2.04 o 
  -3  14  10     1460.37     1428.02     55.06 o 
  -2  14  10       43.31       40.11      2.27 o 
  -1  14  10      234.83      236.81     12.45 o 
   0  14  10        4.84        6.33      0.87 o 
   1  14  10      497.16      518.16     25.12 o 
   2  14  10     2494.19     2689.43    154.49 o 
   3  14  10        2.19        4.87      1.25 o 
   4  14  10     2467.39     2394.63    129.42 o 
   5  14  10      101.43       99.58      4.96 o 
   6  14  10        0.02       -0.29      0.77 o 
  -7  15  10      165.77      161.53      6.76 o 
  -6  15  10      125.13      106.05      2.98 o 
  -5  15  10      170.71      173.54      9.83 o 
  -4  15  10       30.25       32.37      2.15 o 
  -3  15  10        0.36        1.43      0.57 o 
  -2  15  10      150.58      158.17      8.54 o 
  -1  15  10      183.98      166.59      7.52 o 
   0  15  10      203.99      195.79      7.91 o 
   1  15  10       22.92       24.12      1.57 o 
   2  15  10     1464.04     1479.95     91.92 o 
   3  15  10     2005.89     1940.90    127.55 o 
   4  15  10      660.46      637.60     33.12 o 
   5  15  10      265.17      268.15     13.17 o 
   6  15  10      366.11      333.92      7.55 o 
  -6  16  10       12.85       13.75      1.53 o 
  -5  16  10      154.81      143.15      7.30 o 
  -4  16  10       85.37       77.45      3.78 o 
  -3  16  10      449.55      454.79     29.75 o 
  -2  16  10      277.51      256.78     14.36 o 
  -1  16  10       27.97       33.54      1.77 o 
   0  16  10      137.42      150.71      7.89 o 
   1  16  10      106.22      102.45      4.34 o 
   2  16  10     1735.97     1814.00     94.98 o 
   3  16  10      448.84      503.65     50.94 o 
   4  16  10      260.41      280.74     33.53 o 
   5  16  10       12.54       13.21      2.28 o 
  -5  17  10      216.48      213.03      5.50 o 
  -4  17  10       38.34       45.14      1.92 o 
  -3  17  10      587.38      583.90     36.58 o 
  -2  17  10      259.99      230.63     16.01 o 
  -1  17  10      544.61      498.70     35.51 o 
   0  17  10      410.51      404.76     17.03 o 
   1  17  10        1.43        1.99      0.70 o 
   2  17  10       76.80       64.93      3.50 o 
   3  17  10       11.33       13.26      1.08 o 
  -3  18  10      180.52      191.56     19.19 o 
  -2  18  10       81.78       84.89      3.42 o 
  -1  18  10       19.61       25.19      1.36 o 
   0  18  10      156.86      166.26     19.81 o 
   1  18  10       42.60       40.56      2.39 o 
 -11   0  11       39.35       37.52      3.25 o 
  -9   0  11      168.46      172.94      4.07 o 
  -7   0  11      108.75      101.28      3.34 o 
  -5   0  11      224.46      229.64     12.25 o 
  -3   0  11       77.08       68.09      4.38 o 
  -1   0  11       26.85       18.08      1.74 o 
   1   0  11        6.13        7.90      1.60 o 
   3   0  11        7.72       11.61      3.50 o 
   5   0  11      320.38      303.31      4.84 o 
   7   0  11      398.48      404.87     10.19 o 
   9   0  11        3.90        6.09      1.38 o 
 -12   1  11      135.99      128.45      3.26 o 
 -11   1  11        9.02        8.10      1.21 o 
 -10   1  11        2.82        3.20      0.86 o 
  -9   1  11        8.92        9.69      0.85 o 
  -8   1  11        2.42        2.29      0.61 o 
  -7   1  11       42.16       46.36      1.49 o 
  -6   1  11        1.39        0.97      0.47 o 
  -5   1  11       25.17       24.57      2.55 o 
  -4   1  11       30.98       32.96      2.60 o 
  -3   1  11      112.61      111.86      3.98 o 
  -2   1  11      180.28      190.52      4.95 o 
  -1   1  11      147.61      139.81      3.20 o 
   0   1  11        0.41        0.87      0.51 o 
   1   1  11      113.94      116.32      5.48 o 
   2   1  11        4.90        3.35      0.93 o 
   3   1  11       59.27       51.63      4.38 o 
   4   1  11       38.23       35.02      1.09 o 
   5   1  11      123.24      125.25      2.40 o 
   6   1  11      384.54      389.60      4.88 o 
   7   1  11       96.30      103.44      3.50 o 
   8   1  11      120.62      113.31      3.45 o 
   9   1  11      104.71      106.88      2.98 o 
  10   1  11       57.80       56.81      1.72 o 
 -12   2  11        2.17        1.62      0.55 o 
 -11   2  11       38.20       35.91      1.62 o 
 -10   2  11       54.32       53.10      1.94 o 
  -9   2  11       41.83       44.01      2.29 o 
  -8   2  11      395.35      373.93      4.51 o 
  -7   2  11        0.05        0.51      0.47 o 
  -6   2  11      400.64      382.50      4.10 o 
  -5   2  11       53.60       51.85      3.69 o 
  -4   2  11      182.15      173.16      6.11 o 
  -3   2  11       27.61       22.04      2.15 o 
  -2   2  11       65.63       59.20      2.87 o 
  -1   2  11        0.87        0.15      0.60 o 
   0   2  11      167.39      146.08      4.22 o 
   1   2  11       24.69       25.48      2.22 o 
   2   2  11      193.62      192.22      6.40 o 
   3   2  11      121.60      117.68      6.60 o 
   4   2  11      134.90      134.50      2.09 o 
   5   2  11      141.61      139.54      2.52 o 
   6   2  11       61.17       58.07      1.99 o 
   7   2  11      267.59      267.90      4.56 o 
   8   2  11        4.36        5.60      1.09 o 
   9   2  11      251.12      256.01      4.46 o 
  10   2  11       20.52       17.19      1.22 o 
 -12   3  11       23.15       22.84      2.06 o 
 -11   3  11       15.91       17.37      0.99 o 
 -10   3  11       27.72       26.64      1.38 o 
  -9   3  11        0.76        1.10      0.77 o 
  -8   3  11        0.28        0.28      0.76 o 
  -7   3  11       77.42       87.78      2.59 o 
  -6   3  11      593.80      576.43      6.82 o 
  -5   3  11        0.33        0.31      1.06 o 
  -4   3  11       95.84       95.76      4.53 o 
  -3   3  11      254.97      235.67      6.65 o 
  -2   3  11        0.18        1.44      0.71 o 
  -1   3  11      276.28      262.55      6.69 o 
   0   3  11       17.60       14.77      1.68 o 
   1   3  11      291.49      284.21      7.34 o 
   2   3  11       67.19       60.00      3.65 o 
   3   3  11      151.66      139.49      7.23 o 
   4   3  11       30.77       28.46      1.04 o 
   5   3  11       18.91       15.56      0.90 o 
   6   3  11      130.59      134.89      3.00 o 
   7   3  11       14.55       14.69      1.00 o 
   8   3  11      238.53      238.44      4.81 o 
   9   3  11        4.56        4.74      0.94 o 
  10   3  11       75.71       68.96      2.71 o 
 -12   4  11        1.05        0.69      0.63 o 
 -11   4  11        0.80        1.74      0.58 o 
 -10   4  11       43.11       43.28      1.69 o 
  -9   4  11        0.62        1.36      0.68 o 
  -8   4  11       70.82       66.82      2.53 o 
  -7   4  11        0.05       -0.63      0.63 o 
  -6   4  11      443.11      430.33      6.01 o 
  -5   4  11      117.18      121.29      2.85 o 
  -4   4  11      273.08      252.37      7.25 o 
  -3   4  11       46.04       48.54      5.40 o 
  -2   4  11       55.04       54.90      2.60 o 
  -1   4  11        5.16        4.97      1.11 o 
   0   4  11      188.32      187.50      5.88 o 
   1   4  11      217.18      215.96      9.47 o 
   2   4  11      189.30      196.36      8.36 o 
   3   4  11        1.02        1.20      0.73 o 
   4   4  11      106.64      100.94      2.12 o 
   5   4  11      105.23      102.01      2.20 o 
   6   4  11       85.46       90.33      2.45 o 
   7   4  11      238.79      232.51      5.23 o 
   8   4  11      165.33      171.73      3.33 o 
   9   4  11       17.86       19.19      1.51 o 
  10   4  11        6.77        6.72      0.73 o 
 -12   5  11        6.18        4.14      1.64 o 
 -11   5  11        2.53        3.13      0.76 o 
 -10   5  11       59.69       63.01      2.26 o 
  -9   5  11        0.70        0.21      1.23 o 
  -8   5  11        6.77        6.43      0.87 o 
  -7   5  11       12.04       13.23      1.18 o 
  -6   5  11      234.84      237.94      3.98 o 
  -5   5  11       85.64       85.25      2.59 o 
  -4   5  11      402.53      396.31      7.91 o 
  -3   5  11        0.04       -0.91      1.18 o 
  -2   5  11       15.20       12.03      1.45 o 
  -1   5  11       78.52       67.57      4.07 o 
   0   5  11       16.04       17.08      1.93 o 
   1   5  11       32.19       29.65      3.19 o 
   2   5  11      184.38      190.98      6.61 o 
   3   5  11      161.61      167.94      2.60 o 
   4   5  11        0.43        0.31      0.45 o 
   5   5  11        1.12        0.42      0.60 o 
   6   5  11       24.19       21.53      1.31 o 
   7   5  11       57.68       62.44      2.12 o 
   8   5  11       58.30       50.91      2.05 o 
   9   5  11        5.20        5.34      0.83 o 
  10   5  11       28.99       24.00      1.54 o 
 -11   6  11       16.44       16.57      0.99 o 
 -10   6  11        6.83        7.98      1.01 o 
  -9   6  11       91.35       86.79      4.38 o 
  -8   6  11       41.55       40.16      1.93 o 
  -7   6  11      361.79      363.00      5.55 o 
  -6   6  11      168.53      179.62      4.60 o 
  -5   6  11      135.49      140.06      4.86 o 
  -4   6  11       37.84       43.83      2.19 o 
  -3   6  11        0.28       -0.28      1.05 o 
  -2   6  11       14.56       12.14      2.59 o 
  -1   6  11        8.61        8.46      1.37 o 
   0   6  11       41.05       45.17      3.10 o 
   1   6  11      189.78      191.97      7.46 o 
   2   6  11        0.06       -0.38      0.53 o 
   3   6  11       15.27       12.18      0.89 o 
   4   6  11        9.37        8.90      0.71 o 
   5   6  11        6.00        5.22      0.68 o 
   6   6  11        2.88        2.59      0.73 o 
   7   6  11      301.53      309.64      5.36 o 
   8   6  11      225.63      231.50      4.97 o 
   9   6  11       51.52       51.90      2.04 o 
  10   6  11       22.42       21.59      1.35 o 
 -11   7  11       44.28       45.45      1.37 o 
 -10   7  11       59.63       62.24      2.03 o 
  -9   7  11        0.39       -0.43      0.61 o 
  -8   7  11        4.08        3.04      0.85 o 
  -7   7  11      127.37      127.73      4.09 o 
  -6   7  11       64.40       59.48      2.53 o 
  -5   7  11      263.99      271.02      9.27 o 
  -4   7  11      280.78      262.58      6.21 o 
  -3   7  11        1.32        0.80      0.53 o 
  -2   7  11       10.50       12.83      1.32 o 
  -1   7  11       28.64       26.11      1.88 o 
   0   7  11       27.67       23.75      2.08 o 
   1   7  11      287.95      284.34      6.80 o 
   2   7  11       49.96       51.86      1.81 o 
   3   7  11        0.00        0.60      0.54 o 
   4   7  11       29.29       35.29      2.07 o 
   5   7  11        6.35        5.45      0.75 o 
   6   7  11      226.56      230.77      6.05 o 
   7   7  11        0.01        0.94      0.79 o 
   8   7  11        8.39        8.11      1.08 o 
   9   7  11        8.28        8.41      0.92 o 
  10   7  11        0.94        0.20      0.67 o 
 -11   8  11       18.21       17.07      1.06 o 
 -10   8  11       27.31       22.64      1.05 o 
  -9   8  11       35.74       34.25      1.60 o 
  -8   8  11       35.43       30.45      1.59 o 
  -7   8  11        9.65        9.52      0.86 o 
  -6   8  11        5.70        9.95      1.52 o 
  -5   8  11      169.53      157.01      4.64 o 
  -4   8  11       81.20       78.93      2.68 o 
  -3   8  11       10.36       11.56      1.16 o 
  -2   8  11        0.65        1.09      0.56 o 
  -1   8  11        0.83        1.21      0.49 o 
   0   8  11        1.14        0.67      0.50 o 
   1   8  11       10.45       11.68      1.02 o 
   2   8  11       24.64       25.77      1.35 o 
   3   8  11       50.35       50.37      1.61 o 
   4   8  11       40.06       37.39      1.54 o 
   5   8  11      345.32      332.77     10.68 o 
   6   8  11       20.02       20.39      1.20 o 
   7   8  11       17.28       14.81      1.27 o 
   8   8  11        1.62        1.75      0.73 o 
   9   8  11       22.83       18.39      1.11 o 
 -11   9  11       50.37       51.26      2.48 o 
 -10   9  11        1.79        1.54      0.61 o 
  -9   9  11        8.23        8.27      0.84 o 
  -8   9  11        1.24        0.40      0.57 o 
  -7   9  11        1.64        1.85      0.65 o 
  -6   9  11       32.23       36.83      1.92 o 
  -5   9  11       21.09       18.02      1.48 o 
  -4   9  11     1199.07     1190.96     41.29 o 
  -3   9  11       70.34       70.52      3.05 o 
  -2   9  11       52.72       48.70      2.95 o 
  -1   9  11       23.81       28.37      1.50 o 
   0   9  11        0.86        1.31      0.50 o 
   1   9  11       50.51       42.31      1.73 o 
   2   9  11       34.75       35.43      1.67 o 
   3   9  11       41.78       33.30      1.57 o 
   4   9  11       18.72       19.29      1.13 o 
   5   9  11       77.33       74.82      2.20 o 
   6   9  11        5.21        6.66      0.96 o 
   7   9  11        8.76        7.83      1.08 o 
   8   9  11      154.55      159.24      7.25 o 
   9   9  11        3.38        3.35      0.67 o 
 -10  10  11       67.35       59.51      5.03 o 
  -9  10  11        3.12        2.36      0.52 o 
  -8  10  11       63.77       65.16      2.33 o 
  -7  10  11        8.04        8.71      0.94 o 
  -6  10  11       87.65       82.85      2.74 o 
  -5  10  11       51.56       50.82      2.26 o 
  -4  10  11      126.79      129.67      4.17 o 
  -3  10  11       10.68       12.19      1.31 o 
  -2  10  11        0.36        0.25      0.64 o 
  -1  10  11       60.76       60.24      1.92 o 
   0  10  11      418.93      379.93     10.34 o 
   1  10  11       14.84       12.81      1.00 o 
   2  10  11      264.73      261.35      8.88 o 
   3  10  11       47.23       49.30      2.99 o 
   4  10  11       39.05       40.15      1.63 o 
   5  10  11      196.79      194.48      6.53 o 
   6  10  11       38.32       34.98      1.55 o 
   7  10  11        6.60        5.01      1.27 o 
   8  10  11        0.74        0.83      0.69 o 
 -10  11  11       17.18       23.75      1.94 o 
  -9  11  11      120.48      117.77      7.09 o 
  -8  11  11      107.94      110.40      4.31 o 
  -7  11  11        2.26        3.41      0.61 o 
  -6  11  11       39.69       43.78      1.96 o 
  -5  11  11      253.97      262.96     10.99 o 
  -4  11  11       16.06       14.62      1.30 o 
  -3  11  11       69.06       66.52      3.42 o 
  -2  11  11      101.35       95.70      2.87 o 
  -1  11  11      482.74      455.60     16.20 o 
   0  11  11       10.16       12.74      1.16 o 
   1  11  11        0.23        0.28      0.63 o 
   2  11  11       66.25       78.17      2.93 o 
   3  11  11      426.42      401.72     17.91 o 
   4  11  11       93.29       93.55      3.30 o 
   5  11  11      123.14      122.87      5.04 o 
   6  11  11       41.20       39.54      1.60 o 
   7  11  11       14.60       10.58      1.26 o 
   8  11  11      120.06      125.68     12.41 o 
  -9  12  11       45.63       42.47      7.07 o 
  -8  12  11      146.27      141.14      4.84 o 
  -7  12  11      133.84      133.43      5.19 o 
  -6  12  11      178.67      194.81      7.47 o 
  -5  12  11       93.99       88.65      3.40 o 
  -4  12  11       73.90       73.51      2.63 o 
  -3  12  11       10.42       10.40      1.01 o 
  -2  12  11      158.11      152.75      5.12 o 
  -1  12  11        7.69        9.96      1.07 o 
   0  12  11      261.19      276.32     13.55 o 
   1  12  11        0.02        0.39      0.59 o 
   2  12  11      155.29      143.56      7.57 o 
   3  12  11        1.24        1.16      0.76 o 
   4  12  11      494.33      465.27     21.43 o 
   5  12  11        0.34        0.38      0.65 o 
   6  12  11        4.93        5.84      0.65 o 
   7  12  11       21.30       19.19      3.20 o 
  -9  13  11       36.22       38.64      2.20 o 
  -8  13  11      158.38      150.79     11.80 o 
  -7  13  11       12.37       11.89      0.97 o 
  -6  13  11        0.17        0.28      0.50 o 
  -5  13  11       10.41       10.24      1.30 o 
  -4  13  11      133.35      134.76      6.46 o 
  -3  13  11      109.60      114.67      3.03 o 
  -2  13  11      507.83      493.36     17.46 o 
  -1  13  11        0.44        1.12      0.65 o 
   0  13  11       96.03      103.33      4.27 o 
   1  13  11      266.15      254.86      9.84 o 
   2  13  11      100.08      107.58      4.09 o 
   3  13  11       22.67       19.25      1.41 o 
   4  13  11       47.99       44.46      3.79 o 
   5  13  11       15.04       14.28      1.03 o 
   6  13  11        9.02        7.17      0.80 o 
   7  13  11       16.85       17.60      1.53 o 
  -8  14  11       57.46       59.54      2.81 o 
  -7  14  11       11.26        8.92      1.88 o 
  -6  14  11       24.11       18.63      1.19 o 
  -5  14  11      159.42      173.50      7.30 o 
  -4  14  11       76.08       73.19      2.87 o 
  -3  14  11        3.34        2.54      0.93 o 
  -2  14  11      125.82      135.49      7.44 o 
  -1  14  11       17.41       17.75      1.35 o 
   0  14  11       25.57       24.45      1.46 o 
   1  14  11        0.44        0.58      0.61 o 
   2  14  11       85.92       89.50      5.64 o 
   3  14  11       20.39       22.63      1.55 o 
   4  14  11      484.73      460.35     31.09 o 
   5  14  11       28.59       36.65      3.14 o 
   6  14  11      126.86      122.85      5.64 o 
  -7  15  11       36.18       26.98      1.94 o 
  -6  15  11       63.74       59.87      1.74 o 
  -5  15  11       27.64       28.14      2.42 o 
  -4  15  11        4.14        2.30      0.59 o 
  -3  15  11        4.99        2.61      0.65 o 
  -2  15  11      106.71      104.02      5.75 o 
  -1  15  11       36.45       34.07      1.56 o 
   0  15  11        1.15        1.88      0.72 o 
   1  15  11        0.14        0.24      0.56 o 
   2  15  11        7.08        5.54      0.60 o 
   3  15  11        1.12        1.34      0.62 o 
   4  15  11       79.67       85.02      6.20 o 
   5  15  11       31.95       30.90      1.35 o 
  -6  16  11        4.74        4.77      0.93 o 
  -5  16  11      104.96      108.67      3.10 o 
  -4  16  11       87.31       85.91      8.08 o 
  -3  16  11        1.58        0.94      0.68 o 
  -2  16  11        1.23        0.94      0.54 o 
  -1  16  11      245.41      230.74      9.18 o 
   0  16  11       68.97       68.62      2.93 o 
   1  16  11       82.20       85.21      3.92 o 
   2  16  11      231.12      214.92     11.71 o 
   3  16  11      148.30      151.26     16.06 o 
   4  16  11      275.98      277.58     29.50 o 
  -4  17  11      214.61      212.19     13.56 o 
  -3  17  11        1.28        1.77      0.64 o 
  -2  17  11       55.84       52.99      3.61 o 
  -1  17  11        3.43        2.70      0.64 o 
   0  17  11        3.18        3.42      0.42 o 
   1  17  11       48.54       45.48      1.75 o 
   2  17  11       84.75       78.92      9.07 o 
 -12   0  12     1796.67     1746.89     15.90 o 
 -10   0  12      870.21      824.02     16.24 o 
  -8   0  12     1302.68     1167.52     10.53 o 
  -6   0  12     1886.82     2055.82     12.82 o 
  -4   0  12       81.71       60.65      4.49 o 
  -2   0  12     4244.06     4363.12    151.25 o 
   0   0  12      372.05      440.71     10.61 o 
   2   0  12     3421.90     3193.24     46.74 o 
   4   0  12      214.15      229.85      3.73 o 
   6   0  12      486.88      576.33      8.48 o 
   8   0  12     1056.09     1350.47     15.91 o 
  10   0  12      237.42      230.42     11.90 o 
 -12   1  12       94.08      109.63      2.80 o 
 -11   1  12      131.59      139.39      4.10 o 
 -10   1  12        0.00        0.45      1.11 o 
  -9   1  12      614.30      607.64      6.68 o 
  -8   1  12     1356.67     1257.61      7.71 o 
  -7   1  12     1841.74     1849.09      8.49 o 
  -6   1  12        0.29        2.90      0.58 o 
  -5   1  12        1.31        4.04      0.57 o 
  -4   1  12      760.60      807.62     13.37 o 
  -3   1  12     3035.00     3044.59     25.07 o 
  -2   1  12       50.15       67.43      3.70 o 
  -1   1  12     1011.51     1047.94     11.78 o 
   0   1  12      746.60      839.92     12.00 o 
   1   1  12      139.22      139.51      5.27 o 
   2   1  12      251.35      287.60     10.59 o 
   3   1  12      134.36      124.74      2.54 o 
   4   1  12      112.01      140.37      2.21 o 
   5   1  12     1180.82     1316.00      7.83 o 
   6   1  12       84.83      139.51      2.99 o 
   7   1  12        2.12       20.48      1.69 o 
   8   1  12       85.06       63.98      2.52 o 
   9   1  12      626.72      680.66      6.85 o 
  10   1  12      728.33      624.01      6.32 o 
 -12   2  12      557.62      520.13     30.84 o 
 -11   2  12       22.94       19.26      1.55 o 
 -10   2  12       16.96       18.70      1.16 o 
  -9   2  12      689.02      655.49      6.89 o 
  -8   2  12     1510.17     1429.48     10.38 o 
  -7   2  12     7132.57     7212.22     52.20 o 
  -6   2  12      417.86      362.93      4.52 o 
  -5   2  12        0.32        1.91      0.51 o 
  -4   2  12      256.15      210.80      7.15 o 
  -3   2  12      395.44      382.26      7.80 o 
  -2   2  12      387.04      521.04      9.93 o 
  -1   2  12      745.27      792.02     11.83 o 
   0   2  12      729.66      731.85     12.38 o 
   1   2  12        8.57       31.37      3.16 o 
   2   2  12      841.29      751.05     16.98 o 
   3   2  12     3441.02     3593.64     27.68 o 
   4   2  12      680.17      755.07      5.11 o 
   5   2  12       30.88        5.09      0.72 o 
   6   2  12        1.77        2.30      0.54 o 
   7   2  12       86.93      116.22      2.98 o 
   8   2  12      123.38      135.14      3.55 o 
   9   2  12        0.20        9.08      1.20 o 
  10   2  12     1529.26     1463.53     40.72 o 
 -12   3  12        1.24        1.28      0.75 o 
 -11   3  12       49.16       53.58      2.53 o 
 -10   3  12       15.25       10.55      1.10 o 
  -9   3  12      853.36      838.16      7.71 o 
  -8   3  12     1878.32     1737.55     11.37 o 
  -7   3  12      157.38      201.86      4.30 o 
  -6   3  12     1921.42     1917.75     14.96 o 
  -5   3  12     5404.41     5457.20     34.24 o 
  -4   3  12      420.29      353.38      9.01 o 
  -3   3  12      552.23      534.37      9.10 o 
  -2   3  12      327.12      344.89      7.86 o 
  -1   3  12      217.36      261.50      7.00 o 
   0   3  12       10.45       11.84      1.63 o 
   1   3  12     1628.91     1610.80     53.15 o 
   2   3  12      208.01      215.61      7.10 o 
   3   3  12      615.60      712.79      7.27 o 
   4   3  12      295.13      323.44      5.21 o 
   5   3  12      171.14      188.61      3.15 o 
   6   3  12      364.07      364.32      4.87 o 
   7   3  12        8.52        1.70      0.82 o 
   8   3  12      140.08      181.93      3.99 o 
   9   3  12       10.16       15.84      1.32 o 
  10   3  12     2179.29     2176.21     65.03 o 
 -12   4  12        0.22        0.55      0.60 o 
 -11   4  12        1.37        2.60      0.49 o 
 -10   4  12        5.09        6.62      0.74 o 
  -9   4  12      225.20      219.80      3.91 o 
  -8   4  12      268.78      272.24      4.48 o 
  -7   4  12        4.79        4.72      0.89 o 
  -6   4  12     1629.94     1612.11     14.11 o 
  -5   4  12     3390.15     3291.67     20.62 o 
  -4   4  12        1.54        2.51      0.70 o 
  -3   4  12       41.81       68.55      4.53 o 
  -2   4  12      300.93      319.12     10.14 o 
  -1   4  12     2588.05     2838.21     23.59 o 
   0   4  12      443.31      452.12     14.13 o 
   1   4  12      129.38      128.88     14.80 o 
   2   4  12        0.15        2.39      0.57 o 
   3   4  12      957.79      943.43     13.46 o 
   4   4  12      205.90      206.40      3.33 o 
   5   4  12      672.10      655.52      8.07 o 
   6   4  12     1729.42     1587.69     28.63 o 
   7   4  12        2.42        4.29      0.88 o 
   8   4  12       39.17       70.21      2.25 o 
   9   4  12      209.24      194.85      6.77 o 
  10   4  12       39.72       48.77      1.97 o 
 -11   5  12     1105.20     1065.96     34.83 o 
 -10   5  12      736.17      681.12      9.58 o 
  -9   5  12       26.14       29.86      1.48 o 
  -8   5  12     2196.32     2213.97     27.52 o 
  -7   5  12      238.99      266.40      4.81 o 
  -6   5  12        3.01        8.34      3.03 o 
  -5   5  12    13421.59    13416.77    104.63 o 
  -4   5  12       10.42       11.57      1.23 o 
  -3   5  12      156.02      163.56      4.79 o 
  -2   5  12     1901.08     1816.07     24.50 o 
  -1   5  12      179.08      171.39      6.02 o 
   0   5  12        2.61        5.40      1.21 o 
   1   5  12     1195.20     1211.81     20.77 o 
   2   5  12       65.48       72.43      1.93 o 
   3   5  12     1513.45     1549.38     27.04 o 
   4   5  12       72.02       76.66      1.93 o 
   5   5  12     1704.98     1614.09     24.38 o 
   6   5  12       28.58       58.80      2.18 o 
   7   5  12       21.22        6.01      0.96 o 
   8   5  12     1922.45     2057.84     39.54 o 
   9   5  12      139.18      125.42      4.05 o 
  10   5  12        8.13        3.44      0.58 o 
 -11   6  12       16.30        6.31      2.14 o 
 -10   6  12      303.88      301.26      5.49 o 
  -9   6  12       62.45       77.19      3.53 o 
  -8   6  12       58.66       67.59      2.12 o 
  -7   6  12      601.96      632.38      7.67 o 
  -6   6  12     1614.28     1517.88     25.08 o 
  -5   6  12        5.89        7.84      1.22 o 
  -4   6  12     1220.02     1191.29     20.08 o 
  -3   6  12      950.71      906.76     19.22 o 
  -2   6  12      129.43      147.68      3.64 o 
  -1   6  12       45.07       68.29      2.47 o 
   0   6  12      667.11      676.56      7.83 o 
   1   6  12     1646.54     1537.42     44.30 o 
   2   6  12       88.04      124.12      3.22 o 
   3   6  12      189.60      220.14      4.01 o 
   4   6  12      430.20      442.94     11.26 o 
   5   6  12      318.98      267.03      7.95 o 
   6   6  12      690.42      800.34     16.15 o 
   7   6  12      346.40      302.55      5.12 o 
   8   6  12      106.52      115.73      3.29 o 
   9   6  12     1026.33     1054.48     23.30 o 
 -11   7  12       33.30       26.73      1.00 o 
 -10   7  12      288.49      251.58      7.67 o 
  -9   7  12       27.07       39.07      2.29 o 
  -8   7  12      112.62       99.58      2.85 o 
  -7   7  12      382.48      386.83     13.02 o 
  -6   7  12     1593.76     1653.44     39.24 o 
  -5   7  12     1248.60     1306.74     23.75 o 
  -4   7  12     3119.47     3105.49     56.16 o 
  -3   7  12       56.38       55.83      2.50 o 
  -2   7  12      298.81      306.94      4.69 o 
  -1   7  12       11.71        2.18      0.57 o 
   0   7  12     3216.50     3177.85     52.24 o 
   1   7  12        4.91        7.49      0.96 o 
   2   7  12        2.33        7.55      0.97 o 
   3   7  12      467.84      460.19     13.42 o 
   4   7  12       21.12       17.47      1.03 o 
   5   7  12      214.82      186.45      5.19 o 
   6   7  12      336.31      330.47     10.89 o 
   7   7  12      215.55      208.16      4.82 o 
   8   7  12       46.51       36.14      1.83 o 
   9   7  12       13.21       13.32      0.91 o 
 -11   8  12       33.41       33.62      2.13 o 
 -10   8  12      370.24      337.47     10.26 o 
  -9   8  12      325.53      332.79     11.57 o 
  -8   8  12       20.72       22.63      1.61 o 
  -7   8  12        2.72        4.15      1.63 o 
  -6   8  12     4865.11     4800.18    112.22 o 
  -5   8  12     1432.06     1337.01     42.76 o 
  -4   8  12     9467.21     9173.06    263.53 o 
  -3   8  12       30.33       30.32      1.76 o 
  -2   8  12       87.93      106.27      3.02 o 
  -1   8  12      332.63      338.95      9.83 o 
   0   8  12     1521.71     1568.73     43.68 o 
   1   8  12      356.83      385.82     11.92 o 
   2   8  12     2222.13     2114.11     59.40 o 
   3   8  12      238.98      214.88      7.06 o 
   4   8  12       56.81       45.43      1.58 o 
   5   8  12      133.05      122.51      4.07 o 
   6   8  12      837.05      823.73     20.63 o 
   7   8  12       56.23       50.90      2.36 o 
   8   8  12        1.67        6.25      0.83 o 
   9   8  12       12.62        9.78      1.43 o 
 -10   9  12       21.64       22.78      1.50 o 
  -9   9  12      108.59      101.00      5.73 o 
  -8   9  12      337.76      367.98     11.34 o 
  -7   9  12       36.03       41.19      1.88 o 
  -6   9  12      389.50      392.03      9.49 o 
  -5   9  12       63.71       56.18      3.36 o 
  -4   9  12      673.72      618.94     18.73 o 
  -3   9  12       62.57       64.40      8.32 o 
  -2   9  12      740.85      718.63     28.02 o 
  -1   9  12      570.46      546.31     15.02 o 
   0   9  12       37.56       29.73      1.92 o 
   1   9  12       79.58       75.90      3.56 o 
   2   9  12      424.91      394.88     16.43 o 
   3   9  12      457.25      407.11     13.46 o 
   4   9  12     2215.01     2257.84     56.37 o 
   5   9  12      259.96      252.22      6.47 o 
   6   9  12      176.26      171.85      5.72 o 
   7   9  12       56.98       64.24      2.47 o 
   8   9  12       34.09       33.03      2.95 o 
 -10  10  12      223.44      237.28      6.12 o 
  -9  10  12      194.99      214.09      9.77 o 
  -8  10  12      234.46      229.55      6.35 o 
  -7  10  12      124.70      158.33      6.11 o 
  -6  10  12      156.20      172.44      5.57 o 
  -5  10  12      224.40      237.34     12.34 o 
  -4  10  12     1424.24     1508.51     52.08 o 
  -3  10  12      724.58      647.36     31.48 o 
  -2  10  12      460.20      436.06     21.00 o 
  -1  10  12       80.27       76.17      4.97 o 
   0  10  12      895.23      947.49     38.43 o 
   1  10  12        0.27        4.79      0.68 o 
   2  10  12      206.44      203.92     10.76 o 
   3  10  12      130.90      110.01      3.79 o 
   4  10  12      445.47      408.24      8.72 o 
   5  10  12      916.28      836.80     27.28 o 
   6  10  12      127.16      118.28      3.78 o 
   7  10  12        0.07        0.20      0.85 o 
   8  10  12      458.75      470.88     36.25 o 
  -9  11  12       72.68       79.46      7.10 o 
  -8  11  12     1712.88     1812.46     68.69 o 
  -7  11  12      281.07      299.77      8.03 o 
  -6  11  12     1129.02     1184.35     29.22 o 
  -5  11  12     1835.47     1781.74     63.19 o 
  -4  11  12     1060.59     1102.66     48.51 o 
  -3  11  12      177.54      188.72      7.93 o 
  -2  11  12     4286.50     4125.44    209.99 o 
  -1  11  12       12.78       25.89      1.56 o 
   0  11  12      800.36      743.84     30.35 o 
   1  11  12       27.03       30.53      2.70 o 
   2  11  12       35.92       40.12      1.81 o 
   3  11  12       62.08       62.17      2.62 o 
   4  11  12     3035.71     2906.48    145.69 o 
   5  11  12      246.86      255.60      7.00 o 
   6  11  12      267.32      255.97      9.37 o 
   7  11  12      127.83      122.63     12.95 o 
  -9  12  12       96.89       91.23      3.69 o 
  -8  12  12       80.93       78.81      3.35 o 
  -7  12  12      386.23      460.32     13.95 o 
  -6  12  12       61.79       68.19      4.91 o 
  -5  12  12      179.49      180.20      5.78 o 
  -4  12  12       17.97       29.38      1.69 o 
  -3  12  12      126.52      134.45      6.33 o 
  -2  12  12      726.93      710.62     25.38 o 
  -1  12  12      578.22      593.62     22.92 o 
   0  12  12      770.95      746.85     33.98 o 
   1  12  12       29.75       22.62      1.45 o 
   2  12  12      445.17      472.86     24.93 o 
   3  12  12     2747.82     2584.06    146.47 o 
   4  12  12        9.59       10.38      1.44 o 
   5  12  12        2.54        3.93      0.77 o 
   6  12  12       62.15       67.82      4.01 o 
   7  12  12       52.24       66.29      3.06 o 
  -8  13  12      439.96      435.22     49.70 o 
  -7  13  12      181.96      175.07      7.86 o 
  -6  13  12       15.78       13.77      0.96 o 
  -5  13  12     1238.20     1310.22     48.37 o 
  -4  13  12      161.27      135.43      5.02 o 
  -3  13  12       35.14       39.73      3.08 o 
  -2  13  12     1163.73     1165.92     50.31 o 
  -1  13  12      151.45      135.35      5.78 o 
   0  13  12      431.00      405.81     18.91 o 
   1  13  12      300.82      321.99     16.95 o 
   2  13  12       87.52      105.88      4.33 o 
   3  13  12       16.64       14.19      1.05 o 
   4  13  12      157.46      153.92     10.97 o 
   5  13  12       32.82       51.21      3.67 o 
   6  13  12        4.57        4.26      0.65 o 
  -7  14  12        9.10        2.22      0.54 o 
  -6  14  12      250.52      268.78     10.85 o 
  -5  14  12       67.45       52.85      3.41 o 
  -4  14  12       14.13       12.73      2.31 o 
  -3  14  12     1167.68     1207.66     84.18 o 
  -2  14  12     1596.01     1661.06     73.21 o 
  -1  14  12     1749.57     1693.01     80.08 o 
   0  14  12      267.49      261.66     15.06 o 
   1  14  12      491.31      484.27     25.46 o 
   2  14  12       73.00       83.39      3.56 o 
   3  14  12      137.84      134.08      6.51 o 
   4  14  12      206.41      224.70      9.51 o 
   5  14  12      139.81      134.30      6.59 o 
  -6  15  12        9.74        8.42      0.77 o 
  -5  15  12      348.60      356.95     24.72 o 
  -4  15  12      454.65      445.74     25.43 o 
  -3  15  12      154.51      144.76     11.18 o 
  -2  15  12        0.55        0.39      0.54 o 
  -1  15  12      332.88      379.54     19.33 o 
   0  15  12      376.68      369.69     18.30 o 
   1  15  12        3.55        4.03      0.58 o 
   2  15  12      759.44      746.16     31.33 o 
   3  15  12      111.55      115.71      4.96 o 
   4  15  12      483.66      450.89     26.33 o 
  -5  16  12        7.98       12.60      0.94 o 
  -4  16  12      421.69      428.45     32.22 o 
  -3  16  12      137.23      126.34     13.02 o 
  -2  16  12      130.74      116.82      7.37 o 
  -1  16  12        1.17        2.29      0.90 o 
   0  16  12       48.67       42.67      2.03 o 
   1  16  12      608.13      569.31     23.46 o 
   2  16  12     1629.42     1479.75    111.01 o 
   3  16  12      242.18      231.80     19.83 o 
  -3  17  12      314.92      308.29     24.92 o 
  -2  17  12       89.79       92.41      9.82 o 
  -1  17  12       97.78       97.90      7.61 o 
   0  17  12      181.32      160.32     18.50 o 
 -11   0  13      109.66      106.96      4.91 o 
  -9   0  13        9.34        8.50      1.41 o 
  -7   0  13      126.63      133.42      5.03 o 
  -5   0  13        0.40        0.66      0.69 o 
  -3   0  13       68.77       66.70      6.83 o 
  -1   0  13       54.80       55.90      6.19 o 
   1   0  13        0.78        1.52      1.38 o 
   3   0  13       36.33       34.56      1.69 o 
   5   0  13      539.09      541.44      8.37 o 
   7   0  13      298.16      331.48      8.25 o 
   9   0  13      116.73      121.36      3.78 o 
 -12   1  13       94.91      102.92      3.60 o 
 -11   1  13        7.76        6.50      0.99 o 
 -10   1  13        3.56        5.59      1.29 o 
  -9   1  13       23.19       21.09      1.45 o 
  -8   1  13       16.30       16.41      1.08 o 
  -7   1  13       12.02       13.05      1.10 o 
  -6   1  13      128.74      113.86      2.62 o 
  -5   1  13        0.16       -0.03      0.54 o 
  -4   1  13        0.73        0.46      0.48 o 
  -3   1  13       50.31       51.61      3.48 o 
  -2   1  13        2.72        3.62      1.04 o 
  -1   1  13      168.13      159.86      7.46 o 
   0   1  13       29.96       31.35      3.13 o 
   1   1  13       32.06       32.95      2.75 o 
   2   1  13        0.12        0.30      0.42 o 
   3   1  13        9.69        7.38      0.59 o 
   4   1  13      158.91      167.00      2.49 o 
   5   1  13        8.21        9.52      0.81 o 
   6   1  13      312.56      319.18      4.46 o 
   7   1  13       10.92       11.15      1.05 o 
   8   1  13       99.17      100.09      2.94 o 
   9   1  13       86.22       87.26      2.26 o 
  10   1  13        0.83        1.20      0.84 o 
 -12   2  13       30.70       28.42      1.94 o 
 -11   2  13      104.54      102.07      3.27 o 
 -10   2  13       11.81       11.54      1.17 o 
  -9   2  13        0.27        0.74      0.71 o 
  -8   2  13       59.76       54.58      2.05 o 
  -7   2  13       22.85       24.20      1.60 o 
  -6   2  13      230.18      220.31      3.86 o 
  -5   2  13       36.39       38.07      1.67 o 
  -4   2  13       89.73       79.54      2.30 o 
  -3   2  13        4.19        2.44      0.92 o 
  -2   2  13       84.20       90.59      4.49 o 
  -1   2  13        2.54        2.56      2.28 o 
   0   2  13       97.62       99.63      5.69 o 
   1   2  13       58.84       51.88      1.88 o 
   2   2  13      228.92      231.06      2.97 o 
   3   2  13       22.72       21.57      0.95 o 
   4   2  13      136.77      134.03      2.23 o 
   5   2  13      188.92      178.59      3.11 o 
   6   2  13       11.73       13.41      1.04 o 
   7   2  13      110.94      111.96      2.83 o 
   8   2  13       32.42       35.41      1.78 o 
   9   2  13        0.22       -0.68      0.68 o 
  10   2  13       14.23       11.62      1.36 o 
 -12   3  13       11.12       10.45      1.20 o 
 -11   3  13       39.70       40.88      2.00 o 
 -10   3  13        1.11        0.88      1.11 o 
  -9   3  13       45.13       46.39      1.82 o 
  -8   3  13        0.01       -0.61      0.71 o 
  -7   3  13        0.07        0.88      0.71 o 
  -6   3  13      260.10      251.46      4.08 o 
  -5   3  13        1.78        4.19      0.82 o 
  -4   3  13        6.14        4.35      0.68 o 
  -3   3  13       63.37       61.68      2.58 o 
  -2   3  13        5.24        8.66      1.98 o 
  -1   3  13      170.10      149.05      7.01 o 
   0   3  13       41.01       33.72      3.40 o 
   1   3  13      158.31      145.35      2.77 o 
   2   3  13       26.39       25.98      1.11 o 
   3   3  13       32.82       31.55      1.15 o 
   4   3  13       81.71       83.44      1.89 o 
   5   3  13        7.93        7.79      0.81 o 
   6   3  13      180.20      194.59      3.53 o 
   7   3  13       14.17       15.50      1.13 o 
   8   3  13       95.80       99.97      2.76 o 
   9   3  13       29.17       25.04      1.71 o 
 -11   4  13        4.52        5.92      0.76 o 
 -10   4  13       27.57       28.69      1.40 o 
  -9   4  13       11.32       13.14      1.03 o 
  -8   4  13        1.21        1.17      0.70 o 
  -7   4  13      252.49      248.76      4.76 o 
  -6   4  13       26.68       29.72      1.62 o 
  -5   4  13       48.26       52.27      2.04 o 
  -4   4  13        3.60        3.49      0.63 o 
  -3   4  13       21.14       20.92      1.31 o 
  -2   4  13      536.73      529.35      7.34 o 
  -1   4  13       55.01       52.18      2.13 o 
   0   4  13      121.47      120.90      2.75 o 
   1   4  13      248.65      236.43      3.23 o 
   2   4  13      293.63      278.61      5.57 o 
   3   4  13        1.39        0.74      0.53 o 
   4   4  13      193.57      195.41      4.16 o 
   5   4  13      252.02      235.07      4.59 o 
   6   4  13       42.08       44.69      1.92 o 
   7   4  13      199.25      204.72      3.55 o 
   8   4  13        6.51        6.85      1.43 o 
   9   4  13        0.01        1.36      0.81 o 
 -11   5  13       29.40       30.94      1.68 o 
 -10   5  13       19.12       17.89      1.08 o 
  -9   5  13       37.26       37.16      1.54 o 
  -8   5  13        1.52        1.62      0.85 o 
  -7   5  13       44.56       43.43      2.00 o 
  -6   5  13       17.68       21.74      1.66 o 
  -5   5  13        5.59        5.10      0.82 o 
  -4   5  13       41.17       41.53      1.86 o 
  -3   5  13       40.60       35.61      2.08 o 
  -2   5  13        2.59        2.80      0.78 o 
  -1   5  13        0.86        0.54      0.54 o 
   0   5  13       45.03       42.90      1.66 o 
   1   5  13       89.53       84.82      2.12 o 
   2   5  13        8.20       11.35      0.79 o 
   3   5  13       20.85       18.87      1.04 o 
   4   5  13        0.07        0.04      0.52 o 
   5   5  13        1.10        0.96      0.57 o 
   6   5  13      155.86      142.99      3.70 o 
   7   5  13        0.00        0.98      0.56 o 
   8   5  13       20.17       20.26      1.48 o 
   9   5  13        7.26        6.16      1.02 o 
 -11   6  13       11.86       11.31      0.97 o 
 -10   6  13        5.09        4.88      0.75 o 
  -9   6  13       46.47       47.65      2.18 o 
  -8   6  13       20.27       19.12      1.30 o 
  -7   6  13      124.15      131.42      3.85 o 
  -6   6  13       21.30       18.58      1.54 o 
  -5   6  13      322.74      309.31      7.34 o 
  -4   6  13      161.81      160.71      3.99 o 
  -3   6  13       33.69       27.55      1.91 o 
  -2   6  13       10.46        7.83      1.09 o 
  -1   6  13       30.16       33.42      1.41 o 
   0   6  13       35.91       38.09      1.60 o 
   1   6  13       65.58       62.88      1.84 o 
   2   6  13       14.05       10.90      0.86 o 
   3   6  13        2.57        1.20      0.64 o 
   4   6  13        6.75        7.67      0.72 o 
   5   6  13       99.43       99.27      2.50 o 
   6   6  13        8.06       10.95      1.27 o 
   7   6  13       20.45       24.74      1.41 o 
   8   6  13       25.66       24.49      1.43 o 
   9   6  13        6.70        8.54      1.01 o 
 -11   7  13        0.41       -0.33      0.41 o 
 -10   7  13        6.47        4.84      0.71 o 
  -9   7  13       15.08       14.97      2.40 o 
  -8   7  13        1.79        1.85      0.96 o 
  -7   7  13       28.90       27.88      1.92 o 
  -6   7  13        0.34        0.41      0.92 o 
  -5   7  13       16.23       18.78      1.59 o 
  -4   7  13      700.87      685.95     11.66 o 
  -3   7  13        4.75        3.20      0.68 o 
  -2   7  13        5.61        4.17      0.65 o 
  -1   7  13        5.57        5.51      0.73 o 
   0   7  13       14.24       13.88      1.17 o 
   1   7  13       13.03       12.96      1.15 o 
   2   7  13      173.81      163.17      5.48 o 
   3   7  13      109.16      100.50      2.97 o 
   4   7  13       32.89       30.93      1.31 o 
   5   7  13        0.74        0.72      0.53 o 
   6   7  13       77.35       71.73      2.57 o 
   7   7  13        9.80       11.80      1.25 o 
   8   7  13       37.47       37.19      1.66 o 
   9   7  13        0.73        1.23      0.73 o 
 -10   8  13       19.23       15.95      0.98 o 
  -9   8  13        8.58        7.95      0.91 o 
  -8   8  13        3.82        1.95      0.67 o 
  -7   8  13       39.29       37.30      2.43 o 
  -6   8  13       80.52       87.67      3.71 o 
  -5   8  13       63.36       58.43      2.67 o 
  -4   8  13        1.71        1.24      0.67 o 
  -3   8  13      106.95      109.03      6.59 o 
  -2   8  13        1.12        0.37      0.83 o 
  -1   8  13        0.72        1.70      0.67 o 
   0   8  13      130.29      122.36      3.64 o 
   1   8  13        0.86        0.82      0.64 o 
   2   8  13        5.88        6.87      1.14 o 
   3   8  13       22.95       19.86      1.24 o 
   4   8  13       35.58       33.34      1.35 o 
   5   8  13       44.82       43.19      1.77 o 
   6   8  13        0.28       -0.44      0.83 o 
   7   8  13       25.69       19.88      1.42 o 
   8   8  13        8.48        7.38      0.77 o 
 -10   9  13       39.01       33.85      2.15 o 
  -9   9  13       14.23       17.94      1.60 o 
  -8   9  13       28.97       31.92      2.32 o 
  -7   9  13        3.95        3.12      1.01 o 
  -6   9  13      216.74      219.37      6.94 o 
  -5   9  13       46.73       51.10      2.49 o 
  -4   9  13       73.01       73.27      3.60 o 
  -3   9  13      151.27      150.45      7.64 o 
  -2   9  13      329.78      324.93     10.49 o 
  -1   9  13       11.19       12.48      3.01 o 
   0   9  13        0.41        0.69      0.98 o 
   1   9  13       93.55      101.57      3.78 o 
   2   9  13        3.24        4.19      0.78 o 
   3   9  13       25.12       26.09      1.56 o 
   4   9  13       14.88       13.72      0.89 o 
   5   9  13       45.13       46.73      2.00 o 
   6   9  13      136.41      139.30      5.22 o 
   7   9  13       38.36       40.51      2.23 o 
   8   9  13       16.90       14.28      1.74 o 
 -10  10  13      161.94      169.44      4.59 o 
  -9  10  13      186.22      201.21      5.70 o 
  -8  10  13       76.18       77.89      3.22 o 
  -7  10  13       46.52       45.04      1.90 o 
  -6  10  13      169.19      162.97      3.59 o 
  -5  10  13       94.70       94.70      2.89 o 
  -4  10  13      126.58      127.14      4.42 o 
  -3  10  13       53.84       48.89      4.16 o 
  -2  10  13        6.25        6.89      1.17 o 
  -1  10  13       70.05       65.46      2.95 o 
   0  10  13        5.43        6.13      1.50 o 
   1  10  13       27.63       24.05      1.33 o 
   2  10  13      484.90      454.96     19.99 o 
   3  10  13       44.89       45.07      3.50 o 
   4  10  13       50.34       44.18      2.07 o 
   5  10  13       28.52       24.89      1.42 o 
   6  10  13        4.81        4.62      0.65 o 
   7  10  13        9.02        7.85      0.98 o 
  -9  11  13        1.46        0.53      0.51 o 
  -8  11  13      214.26      214.91      5.52 o 
  -7  11  13       34.49       37.37      1.52 o 
  -6  11  13       54.43       58.07      2.07 o 
  -5  11  13       76.00       80.21      4.08 o 
  -4  11  13        2.50        1.68      0.90 o 
  -3  11  13      115.55      119.47      5.55 o 
  -2  11  13        9.40        8.92      1.21 o 
  -1  11  13       99.93      103.36      3.98 o 
   0  11  13       78.35       75.85      4.20 o 
   1  11  13      378.69      356.27     16.42 o 
   2  11  13        4.08        3.53      1.01 o 
   3  11  13        2.01        2.71      0.71 o 
   4  11  13       25.29       23.50      2.11 o 
   5  11  13      187.11      173.31      7.43 o 
   6  11  13        9.38        8.22      0.68 o 
   7  11  13      122.00      134.78      4.33 o 
  -8  12  13       32.02       40.42      1.79 o 
  -7  12  13      163.98      170.38      4.97 o 
  -6  12  13        4.27        3.41      0.80 o 
  -5  12  13      145.29      148.45      5.85 o 
  -4  12  13      248.72      241.21      8.99 o 
  -3  12  13      216.42      222.94      8.92 o 
  -2  12  13      512.36      529.07     21.44 o 
  -1  12  13        0.45        1.46      0.86 o 
   0  12  13      173.82      166.24      5.97 o 
   1  12  13       45.75       49.54      1.98 o 
   2  12  13       13.37       10.89      1.24 o 
   3  12  13        3.54        2.27      0.62 o 
   4  12  13       49.71       49.34      4.27 o 
   5  12  13        0.00        0.71      0.49 o 
   6  12  13        7.65        5.94      0.71 o 
  -7  13  13       28.59       31.22      1.49 o 
  -6  13  13       38.68       38.16      1.55 o 
  -5  13  13        2.16        3.58      0.78 o 
  -4  13  13      147.98      150.88      8.53 o 
  -3  13  13       11.14        9.50      1.54 o 
  -2  13  13       37.47       41.04      2.97 o 
  -1  13  13        2.11        6.21      1.08 o 
   0  13  13       26.19       19.05      1.28 o 
   1  13  13       11.78       11.10      0.98 o 
   2  13  13       34.79       37.73      2.18 o 
   3  13  13      288.13      257.56     12.17 o 
   4  13  13       13.65       14.34      1.12 o 
   5  13  13       29.05       30.33      2.26 o 
   6  13  13       46.77       49.99      2.41 o 
  -6  14  13       20.05       17.08      1.23 o 
  -5  14  13        6.25        4.39      0.81 o 
  -4  14  13       14.27       17.80      1.62 o 
  -3  14  13        8.09        6.13      2.62 o 
  -2  14  13        0.05        1.07      0.57 o 
  -1  14  13        0.73        1.92      0.57 o 
   0  14  13      449.11      436.51     19.79 o 
   1  14  13       81.77       82.53      2.76 o 
   2  14  13       11.48        8.70      0.81 o 
   3  14  13       43.13       43.42      3.73 o 
   4  14  13       16.52       21.53      1.10 o 
   5  14  13       20.76       19.33      1.05 o 
  -5  15  13       15.34       16.94      1.20 o 
  -4  15  13       33.03       35.49      3.99 o 
  -3  15  13       32.57       31.04      3.16 o 
  -2  15  13       27.34       26.08      1.82 o 
  -1  15  13        5.95        5.61      0.77 o 
   0  15  13      337.20      335.54     17.19 o 
   1  15  13        1.67        0.19      0.38 o 
   2  15  13       17.83       16.74      1.06 o 
   3  15  13        6.19        4.69      0.47 o 
   4  15  13        0.29        0.33      0.51 o 
  -4  16  13       54.07       44.96      2.55 o 
  -3  16  13       10.05        8.74      1.80 o 
  -2  16  13      121.27      113.71     10.64 o 
  -1  16  13      130.39      111.30      5.50 o 
   0  16  13        9.44        7.14      0.65 o 
   1  16  13       36.85       35.91      2.69 o 
   2  16  13       52.28       48.03      2.48 o 
 -10   0  14       54.66       47.99      3.77 o 
  -8   0  14        6.20       10.10      7.22 o 
  -6   0  14      186.14       87.67      4.05 o 
  -4   0  14       83.81       58.45      2.85 o 
  -2   0  14      362.55      268.40      7.48 o 
   0   0  14      381.84      405.57      6.26 o 
   2   0  14     4270.87     4097.39     22.22 o 
   4   0  14     1576.15     1617.18     12.39 o 
   6   0  14       78.65       65.66      2.84 o 
   8   0  14       92.35      142.18      4.53 o 
 -11   1  14      751.67      718.70      8.26 o 
 -10   1  14       13.01        8.87      1.34 o 
  -9   1  14      254.17      246.87      5.25 o 
  -8   1  14      478.46      423.50      7.23 o 
  -7   1  14     4492.21     4393.98     20.20 o 
  -6   1  14       37.48       22.81      1.56 o 
  -5   1  14     1393.30     1468.28     13.58 o 
  -4   1  14     1715.99     1615.76     11.57 o 
  -3   1  14       34.20       20.23      1.43 o 
  -2   1  14      390.14      374.68      5.26 o 
  -1   1  14       45.85       66.08      2.18 o 
   0   1  14     6138.51     6099.19     43.59 o 
   1   1  14      723.78      793.76      5.60 o 
   2   1  14     2963.72     3041.89     18.82 o 
   3   1  14     1163.19     1112.93      6.62 o 
   4   1  14      456.25      418.86      4.13 o 
   5   1  14      667.08      712.13      6.13 o 
   6   1  14       36.06       36.55      1.54 o 
   7   1  14        0.18       10.19      0.92 o 
   8   1  14       37.65       26.93      1.45 o 
   9   1  14      476.27      562.33      9.25 o 
 -11   2  14        0.34        0.52      1.03 o 
 -10   2  14        5.65        1.07      0.66 o 
  -9   2  14       67.56       75.00      2.91 o 
  -8   2  14       61.35       69.92      4.23 o 
  -7   2  14      126.31       94.74      3.50 o 
  -6   2  14      682.94      638.79      8.79 o 
  -5   2  14       57.71       44.27      1.87 o 
  -4   2  14     1712.69     1715.39     13.31 o 
  -3   2  14      890.29      836.74      9.59 o 
  -2   2  14      140.95      142.27      4.14 o 
  -1   2  14     3635.09     3606.28     54.96 o 
   0   2  14     2236.66     2120.52     35.38 o 
   1   2  14       20.46       24.33      1.38 o 
   2   2  14     1045.28     1048.83      7.09 o 
   3   2  14     2148.47     2119.59     15.45 o 
   4   2  14      595.61      565.07      4.80 o 
   5   2  14      800.95      702.90      6.09 o 
   6   2  14      519.66      550.55      5.64 o 
   7   2  14      568.79      651.60      6.38 o 
   8   2  14        1.89        3.36      0.84 o 
   9   2  14     1142.70     1115.76     58.60 o 
 -11   3  14      181.99      176.64      3.73 o 
 -10   3  14      408.43      463.00      6.17 o 
  -9   3  14      164.89      134.16      3.78 o 
  -8   3  14      129.05      105.56      3.59 o 
  -7   3  14      160.64      164.02      4.54 o 
  -6   3  14      141.51      109.62      3.69 o 
  -5   3  14      731.20      734.11      7.69 o 
  -4   3  14     1158.56     1166.27      8.91 o 
  -3   3  14     1319.15     1305.39     16.35 o 
  -2   3  14      803.61      821.23     10.62 o 
  -1   3  14      115.83      110.17      2.55 o 
   0   3  14     1164.87     1194.42     11.15 o 
   1   3  14     6180.26     6131.05     59.50 o 
   2   3  14     5914.59     5892.69     79.54 o 
   3   3  14        9.85       10.01      0.74 o 
   4   3  14      708.91      618.53      7.35 o 
   5   3  14      935.30      931.17     13.03 o 
   6   3  14       90.72       90.60      2.28 o 
   7   3  14      197.90      213.85      3.60 o 
   8   3  14      341.06      372.33     12.34 o 
   9   3  14        7.70       11.15      1.10 o 
 -11   4  14      133.28      136.38      4.75 o 
 -10   4  14       46.25       34.29      1.66 o 
  -9   4  14       47.25       54.87      2.62 o 
  -8   4  14      133.49      130.89      3.90 o 
  -7   4  14      422.55      348.79      6.47 o 
  -6   4  14       35.67       38.09      2.25 o 
  -5   4  14      121.54      137.50      3.53 o 
  -4   4  14      372.85      367.05      5.52 o 
  -3   4  14       23.99       17.35      1.12 o 
  -2   4  14      151.19      178.68      3.32 o 
  -1   4  14      857.16      805.68     10.13 o 
   0   4  14     1681.22     1611.14     23.92 o 
   1   4  14     3621.80     3500.00     54.41 o 
   2   4  14     4517.47     4427.42     55.40 o 
   3   4  14       50.00       53.43      1.60 o 
   4   4  14     1169.64     1167.15     20.19 o 
   5   4  14      507.49      457.18      6.28 o 
   6   4  14       39.65       57.07      2.11 o 
   7   4  14        0.36        1.08      0.79 o 
   8   4  14      195.71      170.95      4.89 o 
   9   4  14        1.60        1.42      1.35 o 
 -11   5  14        1.03        2.00      0.79 o 
 -10   5  14        1.08        1.76      0.54 o 
  -9   5  14       62.87       63.18      2.87 o 
  -8   5  14       34.34       34.92      2.43 o 
  -7   5  14      179.38      169.37      4.46 o 
  -6   5  14      121.70      121.98      3.77 o 
  -5   5  14        4.88        4.29      1.07 o 
  -4   5  14     2621.72     2544.34     26.00 o 
  -3   5  14     2164.35     2049.12     38.03 o 
  -2   5  14      833.89      729.51      9.38 o 
  -1   5  14     2019.89     1956.03     20.75 o 
   0   5  14     3845.83     3883.93     68.87 o 
   1   5  14     1170.40     1174.62     24.87 o 
   2   5  14      254.16      259.84      5.60 o 
   3   5  14      629.04      584.75     10.79 o 
   4   5  14       70.70       88.65      3.10 o 
   5   5  14       62.01       68.95      2.25 o 
   6   5  14      138.36      167.48      3.85 o 
   7   5  14       99.63       64.57      2.05 o 
   8   5  14      205.75      243.71      8.78 o 
   9   5  14       63.29       62.00      2.14 o 
 -11   6  14       49.02       46.25      2.46 o 
 -10   6  14        4.30        5.05      0.73 o 
  -9   6  14      414.46      471.22     11.63 o 
  -8   6  14      509.64      511.28      5.98 o 
  -7   6  14       37.74       34.25      1.97 o 
  -6   6  14        2.64        8.30      1.11 o 
  -5   6  14      335.31      366.96      8.41 o 
  -4   6  14     2854.58     2722.86     66.62 o 
  -3   6  14       51.37       65.89      2.86 o 
  -2   6  14      426.42      412.62      8.51 o 
  -1   6  14      940.71      940.26     19.76 o 
   0   6  14      168.31      131.07      2.41 o 
   1   6  14       34.03       51.01      1.84 o 
   2   6  14       39.88       32.82      1.81 o 
   3   6  14      854.77      882.03     18.12 o 
   4   6  14       59.92       44.94      1.73 o 
   5   6  14      147.93      123.77      3.74 o 
   6   6  14      357.89      315.08      8.08 o 
   7   6  14       28.23       24.56      1.52 o 
   8   6  14        2.15        6.06      0.72 o 
 -10   7  14        1.91        0.86      0.45 o 
  -9   7  14       90.01       93.78      4.43 o 
  -8   7  14       33.79       35.20      1.63 o 
  -7   7  14      221.67      193.81      4.14 o 
  -6   7  14       29.99       40.44      1.89 o 
  -5   7  14       28.73       28.03      4.31 o 
  -4   7  14        0.56        3.13      1.29 o 
  -3   7  14     3743.62     3651.82    173.16 o 
  -2   7  14      902.39      903.54     20.89 o 
  -1   7  14      122.47      117.68      3.55 o 
   0   7  14      148.18      150.18      3.23 o 
   1   7  14       42.86       28.61      2.02 o 
   2   7  14      350.51      317.19     11.76 o 
   3   7  14      185.76      153.18      5.13 o 
   4   7  14      372.87      351.87      6.46 o 
   5   7  14       73.66       96.60      2.22 o 
   6   7  14      111.43       85.37      2.64 o 
   7   7  14       74.22       83.47      3.29 o 
   8   7  14      439.31      452.13     16.08 o 
 -10   8  14      577.82      599.33     24.91 o 
  -9   8  14       14.78       22.34      1.29 o 
  -8   8  14     1201.06     1136.54     41.55 o 
  -7   8  14       38.68       24.54      1.77 o 
  -6   8  14     1104.30     1135.31     20.89 o 
  -5   8  14     2513.86     2651.31     66.85 o 
  -4   8  14     3223.34     3311.42    114.11 o 
  -3   8  14      404.90      370.12     16.39 o 
  -2   8  14      730.44      766.79     27.79 o 
  -1   8  14       79.40       76.64      2.59 o 
   0   8  14       15.46       22.09      1.44 o 
   1   8  14        1.11        7.20      1.06 o 
   2   8  14      489.89      520.87     34.69 o 
   3   8  14     1482.48     1581.87     38.80 o 
   4   8  14      206.37      168.85      3.42 o 
   5   8  14     1027.35      989.25     24.78 o 
   6   8  14      264.94      265.25      5.50 o 
   7   8  14        4.19        3.11      0.71 o 
   8   8  14       57.94       58.04      3.02 o 
 -10   9  14     1212.07     1341.20     13.11 o 
  -9   9  14      401.62      440.45     14.90 o 
  -8   9  14      107.80      123.18      4.84 o 
  -7   9  14      141.04      129.33      3.54 o 
  -6   9  14       55.06       60.40      2.67 o 
  -5   9  14     1069.70     1093.73     30.03 o 
  -4   9  14      701.57      721.38     20.95 o 
  -3   9  14      500.98      478.33     14.12 o 
  -2   9  14      146.54      141.20      7.46 o 
  -1   9  14     2060.00     1864.26     63.54 o 
   0   9  14     1122.44     1174.89     53.36 o 
   1   9  14       49.86       59.32      3.55 o 
   2   9  14     1308.10     1238.25     48.55 o 
   3   9  14     1793.49     1793.55     68.38 o 
   4   9  14       59.59       61.56      2.37 o 
   5   9  14      101.40      120.99      2.91 o 
   6   9  14       98.16      101.99      3.21 o 
   7   9  14       49.43       52.57      4.69 o 
  -9  10  14      346.17      398.38     17.11 o 
  -8  10  14      554.34      580.18     18.68 o 
  -7  10  14      566.68      594.67     11.26 o 
  -6  10  14     1383.93     1503.89     33.57 o 
  -5  10  14      275.03      293.52     10.26 o 
  -4  10  14      406.42      420.68     21.69 o 
  -3  10  14       17.32       26.20      2.93 o 
  -2  10  14     2728.08     2744.46    150.92 o 
  -1  10  14     1243.15     1199.50     64.46 o 
   0  10  14     1403.79     1431.21     57.79 o 
   1  10  14       10.79       14.55      1.31 o 
   2  10  14      183.20      205.53      9.39 o 
   3  10  14     1537.04     1508.81     60.31 o 
   4  10  14      692.60      649.04     18.35 o 
   5  10  14      158.13      159.44      4.49 o 
   6  10  14      188.13      207.72      8.76 o 
   7  10  14        2.66        6.54      1.05 o 
  -9  11  14       30.58       30.81      1.95 o 
  -8  11  14      859.97      974.15     27.78 o 
  -7  11  14      334.15      342.30      7.83 o 
  -6  11  14        2.26        3.00      0.95 o 
  -5  11  14        5.48        4.66      0.70 o 
  -4  11  14      750.41      765.08     29.88 o 
  -3  11  14     1796.72     1828.39     65.56 o 
  -2  11  14      484.76      519.83     21.26 o 
  -1  11  14       84.76       81.17      5.54 o 
   0  11  14      673.84      699.54     29.49 o 
   1  11  14      177.81      230.59     10.78 o 
   2  11  14      975.91      937.02     53.35 o 
   3  11  14       13.20       11.05      1.10 o 
   4  11  14      198.34      197.22      6.61 o 
   5  11  14       19.55       20.94      1.29 o 
   6  11  14      181.67      210.11      5.77 o 
  -8  12  14       10.59       14.08      0.96 o 
  -7  12  14      378.03      411.25      7.06 o 
  -6  12  14       58.76       66.37      3.22 o 
  -5  12  14      363.98      350.78     14.21 o 
  -4  12  14      594.16      592.13     26.43 o 
  -3  12  14      152.55      134.60      6.97 o 
  -2  12  14      211.54      220.23      8.71 o 
  -1  12  14      279.99      253.88     10.03 o 
   0  12  14       10.89        6.90      1.70 o 
   1  12  14       64.85       57.37      2.33 o 
   2  12  14      220.46      216.20     12.73 o 
   3  12  14       90.52       89.52      4.67 o 
   4  12  14      286.04      277.52      9.94 o 
   5  12  14       18.00       20.13      1.10 o 
   6  12  14       37.10       49.07      2.44 o 
  -6  13  14       15.90        9.70      1.23 o 
  -5  13  14       95.19       80.53      9.00 o 
  -4  13  14      553.44      546.88     35.93 o 
  -3  13  14      174.76      201.07     10.49 o 
  -2  13  14       12.80       12.23      3.39 o 
  -1  13  14       34.88       39.38      2.97 o 
   0  13  14      518.35      505.00     23.32 o 
   1  13  14      617.03      618.04     25.78 o 
   2  13  14       76.95       74.40      3.74 o 
   3  13  14       91.50       91.70      3.20 o 
   4  13  14        9.78       18.64      1.42 o 
   5  13  14       18.72       15.50      0.98 o 
  -6  14  14        1.34        2.14      0.62 o 
  -5  14  14      203.74      192.15     11.47 o 
  -4  14  14       21.78       18.46      1.70 o 
  -3  14  14        0.01        0.37      0.65 o 
  -2  14  14      889.81      936.81     39.91 o 
  -1  14  14     2452.04     2584.85    105.22 o 
   0  14  14     1495.04     1578.93     73.14 o 
   1  14  14       91.94       91.59      4.73 o 
   2  14  14        2.91        1.92      0.49 o 
   3  14  14        0.41        0.69      0.71 o 
   4  14  14      178.27      148.75      6.27 o 
  -5  15  14        0.75        0.72      0.49 o 
  -4  15  14        6.55        6.97      0.69 o 
  -3  15  14        8.29       14.10      0.98 o 
  -2  15  14      935.86      888.70     66.23 o 
  -1  15  14       12.56       23.74      1.61 o 
   0  15  14      103.21       94.74      4.35 o 
   1  15  14       95.11       79.07      2.68 o 
   2  15  14      111.55      108.49      8.65 o 
   3  15  14      155.91      172.27      4.46 o 
  -3  16  14      703.39      673.48     54.02 o 
  -2  16  14        2.16        1.24      0.45 o 
  -1  16  14      341.83      343.64     24.42 o 
   0  16  14       53.92       42.91      2.20 o 
 -11   0  15       67.85       63.73      3.24 o 
  -9   0  15       31.28       26.01      3.13 o 
  -7   0  15        0.70        0.67      0.94 o 
  -5   0  15       28.33       29.26      2.29 o 
  -3   0  15       16.98       12.08      1.87 o 
  -1   0  15      162.60      156.81      4.96 o 
   1   0  15       28.73       28.22      1.43 o 
   3   0  15      307.49      301.54      5.33 o 
   5   0  15      307.84      321.52      6.34 o 
   7   0  15      105.11      107.05      4.13 o 
 -11   1  15        3.94        4.23      0.69 o 
 -10   1  15        8.55       10.02      1.31 o 
  -9   1  15        0.08       -0.13      0.90 o 
  -8   1  15       33.09       33.12      2.10 o 
  -7   1  15       34.50       36.18      2.27 o 
  -6   1  15        0.61        0.52      0.93 o 
  -5   1  15       40.95       36.04      2.15 o 
  -4   1  15      106.52      111.99      3.06 o 
  -3   1  15       19.52       17.11      1.61 o 
  -2   1  15        1.42        2.30      0.67 o 
  -1   1  15      233.48      218.81      4.13 o 
   0   1  15       97.21       94.21      2.47 o 
   1   1  15       79.32       76.58      1.73 o 
   2   1  15       10.12        7.45      0.65 o 
   3   1  15       10.94       12.80      0.87 o 
   4   1  15      111.95      112.69      2.44 o 
   5   1  15        3.54        3.05      0.64 o 
   6   1  15      220.35      223.14      3.49 o 
   7   1  15        5.73        5.97      0.71 o 
   8   1  15       31.96       33.80      1.42 o 
 -11   2  15       31.71       34.97      1.63 o 
 -10   2  15       61.24       62.22      2.74 o 
  -9   2  15        4.08        3.20      0.78 o 
  -8   2  15       19.63       20.44      1.70 o 
  -7   2  15       11.72        9.76      1.33 o 
  -6   2  15       20.65       20.48      1.76 o 
  -5   2  15        0.00        0.65      0.84 o 
  -4   2  15        0.56       -0.06      0.65 o 
  -3   2  15        0.70        0.62      0.49 o 
  -2   2  15       50.36       52.19      1.99 o 
  -1   2  15        2.05        1.14      0.60 o 
   0   2  15        8.98       10.41      1.02 o 
   1   2  15       15.42       13.49      0.90 o 
   2   2  15      127.73      125.11      2.30 o 
   3   2  15      179.59      181.03      2.89 o 
   4   2  15       88.72       88.36      2.17 o 
   5   2  15      270.61      270.37      3.70 o 
   6   2  15        9.49       10.71      0.87 o 
   7   2  15       74.23       72.38      2.00 o 
   8   2  15        0.01        0.51      0.55 o 
   9   2  15        6.74        5.38      0.96 o 
 -11   3  15        0.05        0.08      0.46 o 
 -10   3  15        5.03        4.41      0.89 o 
  -9   3  15        5.55        4.78      0.98 o 
  -8   3  15      126.80      128.79      3.85 o 
  -7   3  15       66.48       62.95      2.83 o 
  -6   3  15        3.41        2.42      1.09 o 
  -5   3  15      155.28      143.75      4.14 o 
  -4   3  15        2.20        3.22      0.65 o 
  -3   3  15      159.48      136.13      4.59 o 
  -2   3  15       32.90       27.84      1.38 o 
  -1   3  15       69.96       61.81      2.11 o 
   0   3  15        7.29        6.76      0.94 o 
   1   3  15      102.41      105.47      2.63 o 
   2   3  15        1.21        1.68      0.62 o 
   3   3  15        0.36        1.03      0.49 o 
   4   3  15       67.19       73.66      2.19 o 
   5   3  15       12.00       12.31      0.96 o 
   6   3  15      136.85      144.33      3.03 o 
   7   3  15        5.49        4.94      0.86 o 
   8   3  15        6.27        8.67      1.16 o 
 -11   4  15        1.56        0.73      0.54 o 
 -10   4  15        5.55        5.22      0.84 o 
  -9   4  15       62.81       67.84      2.54 o 
  -8   4  15       45.84       49.76      2.38 o 
  -7   4  15        2.20        2.62      0.84 o 
  -6   4  15        5.63        6.34      1.02 o 
  -5   4  15      205.11      211.06      4.95 o 
  -4   4  15       33.83       27.67      1.40 o 
  -3   4  15       45.96       40.13      1.66 o 
  -2   4  15        2.31        2.76      0.63 o 
  -1   4  15      277.24      258.21      4.31 o 
   0   4  15      182.20      180.99      3.67 o 
   1   4  15       59.89       57.77      1.89 o 
   2   4  15      102.13       95.14      2.41 o 
   3   4  15        8.07        7.10      0.67 o 
   4   4  15      144.45      148.65      3.32 o 
   5   4  15      149.95      148.96      3.22 o 
   6   4  15        9.63        8.06      1.15 o 
   7   4  15       30.42       28.10      1.66 o 
   8   4  15        7.94        6.87      1.04 o 
 -11   5  15        4.98        4.49      0.89 o 
 -10   5  15        2.00        2.85      0.47 o 
  -9   5  15       12.11       12.68      1.14 o 
  -8   5  15       13.69       15.73      1.42 o 
  -7   5  15        1.81        1.57      0.78 o 
  -6   5  15       64.48       65.66      2.78 o 
  -5   5  15      120.35      115.35      3.21 o 
  -4   5  15       59.37       55.78      1.93 o 
  -3   5  15       53.48       54.44      2.38 o 
  -2   5  15       91.70       87.29      3.00 o 
  -1   5  15      105.61      100.28      2.75 o 
   0   5  15       19.65       20.36      1.10 o 
   1   5  15       16.31       14.61      1.21 o 
   2   5  15        1.15        0.75      0.58 o 
   3   5  15       27.95       27.58      1.24 o 
   4   5  15      135.16      135.59      2.78 o 
   5   5  15        2.40        2.10      0.60 o 
   6   5  15       45.36       39.02      1.70 o 
   7   5  15        1.98        0.35      0.57 o 
   8   5  15        0.14        0.20      0.71 o 
 -10   6  15        6.76       10.99      0.87 o 
  -9   6  15       36.71       32.67      1.39 o 
  -8   6  15        3.58        3.30      0.61 o 
  -7   6  15        0.56        0.83      0.67 o 
  -6   6  15        5.90        5.05      0.79 o 
  -5   6  15      187.90      184.69      3.98 o 
  -4   6  15       36.63       36.60      1.79 o 
  -3   6  15       32.71       34.81      2.10 o 
  -2   6  15       23.67       24.52      1.79 o 
  -1   6  15        6.53        6.80      0.89 o 
   0   6  15        0.46        1.04      0.88 o 
   1   6  15       26.11       27.77      1.54 o 
   2   6  15        0.03        0.44      0.55 o 
   3   6  15       23.81       20.94      1.33 o 
   4   6  15       46.06       42.64      1.60 o 
   5   6  15       43.54       46.92      1.78 o 
   6   6  15        3.08        3.20      0.58 o 
   7   6  15        8.11        8.33      0.84 o 
   8   6  15       34.01       32.78      2.43 o 
 -10   7  15       85.42       84.53      2.60 o 
  -9   7  15        1.57        0.57      0.75 o 
  -8   7  15        7.13        7.72      0.94 o 
  -7   7  15       18.39       20.19      1.18 o 
  -6   7  15      194.08      197.97      7.10 o 
  -5   7  15       71.64       73.00      2.49 o 
  -4   7  15      126.50      120.88      3.20 o 
  -3   7  15       98.10       97.11      3.77 o 
  -2   7  15        5.08        8.24      1.40 o 
  -1   7  15       53.22       53.71      1.93 o 
   0   7  15        2.62        3.71      0.94 o 
   1   7  15        5.38        3.81      0.83 o 
   2   7  15        8.93        8.88      1.44 o 
   3   7  15       33.62       28.88      1.50 o 
   4   7  15       23.27       27.03      1.27 o 
   5   7  15       48.05       43.85      1.68 o 
   6   7  15      203.74      201.10      3.18 o 
   7   7  15        1.18        0.83      0.46 o 
 -10   8  15       99.89      108.00      4.26 o 
  -9   8  15       72.45       74.53      2.78 o 
  -8   8  15        7.28        7.46      0.85 o 
  -7   8  15       11.95       12.74      1.30 o 
  -6   8  15        0.01       -0.34      0.72 o 
  -5   8  15       19.66       22.74      1.54 o 
  -4   8  15        5.12        7.16      1.41 o 
  -3   8  15        1.25        2.68      1.13 o 
  -2   8  15      138.92      129.54      7.43 o 
  -1   8  15        0.54        0.86      0.52 o 
   0   8  15       58.24       53.02      2.96 o 
   1   8  15       39.79       38.57      2.05 o 
   2   8  15      207.35      192.01     11.60 o 
   3   8  15      124.51      123.92      5.66 o 
   4   8  15       21.76       21.56      1.17 o 
   5   8  15       16.15       13.94      1.01 o 
   6   8  15        8.12        7.78      1.06 o 
   7   8  15        1.21        1.05      0.53 o 
  -9   9  15       18.82       23.04      1.45 o 
  -8   9  15       94.38       98.78      3.41 o 
  -7   9  15        6.42        7.95      0.98 o 
  -6   9  15      145.40      148.25      4.88 o 
  -5   9  15        0.66        3.06      0.72 o 
  -4   9  15       59.11       63.12      2.74 o 
  -3   9  15       45.22       42.86      1.98 o 
  -2   9  15       10.82       11.96      1.60 o 
  -1   9  15       14.28       12.81      1.21 o 
   0   9  15      112.50      113.00      3.47 o 
   1   9  15       53.29       54.90      2.46 o 
   2   9  15        2.85        4.44      0.95 o 
   3   9  15       25.32       26.21      1.47 o 
   4   9  15      142.22      141.08      6.84 o 
   5   9  15        3.73        3.58      0.66 o 
   6   9  15       27.25       23.78      1.51 o 
   7   9  15       10.35        7.68      0.99 o 
  -9  10  15       45.23       44.58      2.62 o 
  -8  10  15      114.45      123.37      5.67 o 
  -7  10  15       17.11       19.47      1.29 o 
  -6  10  15        7.36        8.72      1.05 o 
  -5  10  15        5.45        5.81      0.76 o 
  -4  10  15      171.63      181.10     13.10 o 
  -3  10  15      190.38      197.73     12.43 o 
  -2  10  15      166.51      159.35      6.89 o 
  -1  10  15        0.43        0.01      0.97 o 
   0  10  15       64.34       66.58      2.63 o 
   1  10  15       45.25       39.06      1.76 o 
   2  10  15       18.66       19.85      1.52 o 
   3  10  15       25.27       21.76      1.97 o 
   4  10  15       63.83       63.03      2.17 o 
   5  10  15       21.68       20.67      1.44 o 
   6  10  15        0.01       -0.43      0.63 o 
  -8  11  15       70.14       71.46      3.49 o 
  -7  11  15        7.10        7.13      0.72 o 
  -6  11  15        0.33        0.57      0.56 o 
  -5  11  15        1.37        1.46      0.54 o 
  -4  11  15        0.00        0.27      0.50 o 
  -3  11  15       65.54       70.12      2.53 o 
  -2  11  15        0.01        1.02      1.02 o 
  -1  11  15        0.97        1.34      0.69 o 
   0  11  15       26.55       29.05      2.48 o 
   1  11  15      326.33      323.81     14.63 o 
   2  11  15       84.67       74.41      3.75 o 
   3  11  15       92.72       83.77      2.94 o 
   4  11  15       16.99       19.89      1.53 o 
   5  11  15        0.17        0.57      0.41 o 
   6  11  15      162.40      178.48      4.50 o 
  -7  12  15        0.03       -0.25      0.31 o 
  -6  12  15        6.18        5.91      2.55 o 
  -5  12  15       21.98       19.38      1.07 o 
  -4  12  15        7.71        4.71      0.77 o 
  -3  12  15        1.67        1.47      0.74 o 
  -2  12  15      416.00      412.63     14.65 o 
  -1  12  15        6.77        5.89      0.88 o 
   0  12  15      240.41      237.27     12.82 o 
   1  12  15       99.17       98.99      3.40 o 
   2  12  15      259.12      257.10     19.98 o 
   3  12  15        4.31        0.91      0.47 o 
   4  12  15       26.57       27.72      2.17 o 
   5  12  15       21.94       22.33      1.29 o 
  -6  13  15       15.93       13.66      1.42 o 
  -5  13  15        0.85        0.78      0.47 o 
  -4  13  15      133.96      113.85      6.43 o 
  -3  13  15        9.42        7.93      0.75 o 
  -2  13  15      295.35      291.49     13.93 o 
  -1  13  15        9.96        9.88      1.01 o 
   0  13  15        1.26        3.21      0.69 o 
   1  13  15       16.14       20.58      1.20 o 
   2  13  15       19.46       21.01      1.23 o 
   3  13  15       84.48       78.58      4.26 o 
   4  13  15       48.31       40.74      1.45 o 
  -5  14  15        4.95        2.88      0.53 o 
  -4  14  15       90.61       88.13      5.39 o 
  -3  14  15        4.38        3.21      0.61 o 
  -2  14  15       73.46       71.87      3.79 o 
  -1  14  15        1.61        3.89      0.64 o 
   0  14  15       15.43       18.86      1.31 o 
   1  14  15      103.78      102.92      4.72 o 
   2  14  15       78.26       61.76      5.37 o 
   3  14  15       80.70       83.89      3.93 o 
  -4  15  15       22.96       20.45      1.58 o 
  -3  15  15       73.81       71.10      5.24 o 
  -2  15  15       66.37       55.68      4.89 o 
  -1  15  15      150.75      149.04      5.75 o 
   0  15  15        0.53        0.10      0.33 o 
   1  15  15       12.43       14.99      1.04 o 
   2  15  15       77.18       82.00      2.91 o 
 -10   0  16       38.57       48.63      3.28 o 
  -8   0  16       10.02       32.62      3.55 o 
  -6   0  16     1406.86     1228.29     21.47 o 
  -4   0  16     1414.06     1440.69     22.70 o 
  -2   0  16     1371.14     1314.75     14.48 o 
   0   0  16     1999.68     1930.61     18.17 o 
   2   0  16     3473.80     3286.70     19.54 o 
   4   0  16      722.12      733.50      9.50 o 
   6   0  16      260.58      236.94      4.76 o 
   8   0  16       26.82       29.92      2.07 o 
 -11   1  16      240.24      243.21      3.80 o 
 -10   1  16       12.57       12.44      1.26 o 
  -9   1  16      437.39      443.56      7.95 o 
  -8   1  16      134.13      114.55      4.48 o 
  -7   1  16        3.45        7.17      1.79 o 
  -6   1  16      431.00      277.13      5.87 o 
  -5   1  16      264.56      331.35      6.37 o 
  -4   1  16      200.06      159.91      5.41 o 
  -3   1  16      751.37      734.17      8.86 o 
  -2   1  16       63.54       85.98      2.68 o 
  -1   1  16      865.18      887.99      8.59 o 
   0   1  16     5173.24     5124.42     37.27 o 
   1   1  16      752.91      758.10      7.34 o 
   2   1  16     1252.65     1218.79      8.04 o 
   3   1  16     3420.92     3455.33     20.94 o 
   4   1  16      209.72      188.16      3.43 o 
   5   1  16       18.96       38.58      1.53 o 
   6   1  16       31.06       21.11      1.08 o 
   7   1  16       96.14       95.89      2.08 o 
   8   1  16       35.84       30.73      1.62 o 
 -11   2  16       71.15       56.58      2.61 o 
 -10   2  16      477.78      483.39      6.92 o 
  -9   2  16       45.88       54.11      2.78 o 
  -8   2  16      473.23      413.11      6.73 o 
  -7   2  16       11.75       36.23      2.27 o 
  -6   2  16      631.94      642.90      8.90 o 
  -5   2  16      430.83      496.93      7.75 o 
  -4   2  16     1216.39     1285.25     10.46 o 
  -3   2  16      110.22       51.50      2.39 o 
  -2   2  16     3156.20     2983.77     37.87 o 
  -1   2  16      181.86      195.24      4.02 o 
   0   2  16      333.57      309.95      6.59 o 
   1   2  16      889.54      917.14      8.20 o 
   2   2  16      545.39      538.98      7.88 o 
   3   2  16      361.41      342.50      3.95 o 
   4   2  16      639.89      621.20      6.05 o 
   5   2  16       12.22       14.82      1.12 o 
   6   2  16        0.92        1.31      0.51 o 
   7   2  16       13.26       13.58      1.05 o 
   8   2  16       26.71       21.19      1.41 o 
 -10   3  16        1.79        0.77      0.47 o 
  -9   3  16        0.60        2.29      1.14 o 
  -8   3  16        4.65        2.51      0.78 o 
  -7   3  16     1667.85     1674.60     13.95 o 
  -6   3  16      375.71      357.92      6.57 o 
  -5   3  16      513.86      582.44      7.19 o 
  -4   3  16     1245.12     1011.61      9.27 o 
  -3   3  16        7.25        2.41      0.60 o 
  -2   3  16     1938.07     1766.45     23.71 o 
  -1   3  16     3628.06     3422.64     60.54 o 
   0   3  16      210.25      177.17      3.86 o 
   1   3  16      238.91      245.16      4.65 o 
   2   3  16       34.39       35.42      1.39 o 
   3   3  16        0.28        0.28      0.51 o 
   4   3  16      294.73      265.84      5.47 o 
   5   3  16      159.35      124.83      2.83 o 
   6   3  16        4.22        5.30      0.75 o 
   7   3  16       12.84       15.80      1.12 o 
   8   3  16       61.57       53.59      3.36 o 
 -10   4  16       23.88       17.04      1.03 o 
  -9   4  16      141.15      149.81      3.05 o 
  -8   4  16      151.36      175.34      4.44 o 
  -7   4  16      170.65      152.69      4.16 o 
  -6   4  16      645.67      691.22      7.83 o 
  -5   4  16      760.22      593.96      7.22 o 
  -4   4  16       73.88       38.91      1.62 o 
  -3   4  16       45.70       54.05      2.13 o 
  -2   4  16     2194.49     2168.51     63.16 o 
  -1   4  16     2001.74     1964.67     39.90 o 
   0   4  16      109.85      109.26      2.77 o 
   1   4  16     5298.37     5267.62    105.09 o 
   2   4  16     1028.73      991.50     12.37 o 
   3   4  16      563.47      630.76      8.61 o 
   4   4  16      218.33      232.04      4.83 o 
   5   4  16      248.67      255.58      3.96 o 
   6   4  16       39.91       45.78      1.71 o 
   7   4  16      463.77      517.10      6.77 o 
   8   4  16      328.29      362.03      7.41 o 
 -10   5  16       44.34       65.26      2.27 o 
  -9   5  16      133.78      159.69      2.96 o 
  -8   5  16        2.31        2.99      1.01 o 
  -7   5  16      951.97      943.80     12.15 o 
  -6   5  16       81.73       48.15      2.07 o 
  -5   5  16      413.52      483.73      7.08 o 
  -4   5  16     1340.95     1293.13     19.35 o 
  -3   5  16      553.84      496.91     10.63 o 
  -2   5  16      438.08      470.81      7.99 o 
  -1   5  16       43.33       39.56      1.88 o 
   0   5  16       28.76       28.37      1.59 o 
   1   5  16     1390.64     1398.26     35.18 o 
   2   5  16      225.69      211.52      6.22 o 
   3   5  16      396.79      377.78     10.59 o 
   4   5  16      237.50      238.30      3.51 o 
   5   5  16      996.02      964.60     16.90 o 
   6   5  16       52.21       64.41      2.73 o 
   7   5  16      142.10      168.12      7.44 o 
 -10   6  16      165.16      166.34      4.94 o 
  -9   6  16      595.01      615.97     11.46 o 
  -8   6  16      703.75      757.67      8.43 o 
  -7   6  16      151.19      179.75      3.84 o 
  -6   6  16       90.73       76.15      2.51 o 
  -5   6  16      236.19      231.71      4.62 o 
  -4   6  16       85.05       79.38      3.05 o 
  -3   6  16     2073.28     2026.94     53.57 o 
  -2   6  16      348.98      337.03      9.65 o 
  -1   6  16      371.32      361.97      5.53 o 
   0   6  16      294.37      280.19      6.69 o 
   1   6  16      819.96      840.38     32.45 o 
   2   6  16        2.47        2.46      0.63 o 
   3   6  16     1219.76     1112.66     26.85 o 
   4   6  16      458.00      478.64     11.24 o 
   5   6  16      440.05      406.95      9.83 o 
   6   6  16       71.48       59.84      1.82 o 
   7   6  16      103.09      124.23      4.87 o 
 -10   7  16        3.68        5.78      0.90 o 
  -9   7  16      138.01      162.26     10.65 o 
  -8   7  16       96.65       97.58      2.26 o 
  -7   7  16       95.03       73.39      1.98 o 
  -6   7  16      347.97      374.14      9.24 o 
  -5   7  16      140.26      165.86      4.50 o 
  -4   7  16       71.60       82.99      3.08 o 
  -3   7  16      408.62      414.46     18.95 o 
  -2   7  16     1125.26     1076.60     26.67 o 
  -1   7  16      739.29      724.09     30.68 o 
   0   7  16     2325.19     2411.27     77.98 o 
   1   7  16      102.52      107.94      4.31 o 
   2   7  16      129.32      130.91      5.96 o 
   3   7  16       81.06       84.46      3.06 o 
   4   7  16      591.72      560.82     12.44 o 
   5   7  16       31.70       30.74      1.40 o 
   6   7  16       78.33       72.02      2.55 o 
   7   7  16      149.22      130.03      4.34 o 
  -9   8  16      183.34      218.18      6.24 o 
  -8   8  16      687.73      683.54      7.38 o 
  -7   8  16      101.09      111.60      3.33 o 
  -6   8  16       21.65       16.04      1.22 o 
  -5   8  16        7.83       18.68      1.23 o 
  -4   8  16       11.74       23.71      2.72 o 
  -3   8  16       13.48       16.99      1.34 o 
  -2   8  16      134.04      128.51      6.44 o 
  -1   8  16     1732.73     1764.93     75.37 o 
   0   8  16      396.58      372.90      9.56 o 
   1   8  16       31.54       28.03      2.24 o 
   2   8  16      229.19      248.44     10.51 o 
   3   8  16      708.85      684.80     23.07 o 
   4   8  16      654.34      678.50     17.83 o 
   5   8  16       57.02       52.22      2.06 o 
   6   8  16        2.33        1.55      1.17 o 
  -9   9  16        5.26        5.19      0.65 o 
  -8   9  16      274.76      285.88     10.45 o 
  -7   9  16      444.45      489.78      8.54 o 
  -6   9  16     1538.73     1673.05     36.02 o 
  -5   9  16      101.40      124.75      5.17 o 
  -4   9  16      124.13      130.53      6.21 o 
  -3   9  16       14.12       16.71      2.51 o 
  -2   9  16       77.65       69.16      2.43 o 
  -1   9  16       30.20       35.80     12.21 o 
   0   9  16       23.56       28.41      2.30 o 
   1   9  16      964.90      921.11     32.06 o 
   2   9  16     1294.17     1356.51     44.33 o 
   3   9  16        9.41       14.70      1.10 o 
   4   9  16       22.30       18.99      1.08 o 
   5   9  16      132.96      130.44      5.23 o 
   6   9  16      138.55      140.39      4.12 o 
  -8  10  16      324.06      372.22      5.11 o 
  -7  10  16      485.87      526.01      6.68 o 
  -6  10  16      125.26      136.25      3.24 o 
  -5  10  16      106.11       87.40      2.81 o 
  -4  10  16       72.16       65.14      2.62 o 
  -3  10  16       74.19       59.67      2.18 o 
  -2  10  16     1088.99     1025.34     37.46 o 
  -1  10  16       64.23       71.54      4.16 o 
   0  10  16        0.86        2.91      1.11 o 
   1  10  16      153.95      172.30      4.09 o 
   2  10  16     1192.82     1117.18     73.14 o 
   3  10  16      370.31      341.52     10.74 o 
   4  10  16      115.30      109.28      2.55 o 
   5  10  16       15.69       23.35      2.19 o 
  -7  11  16      172.19      166.68      2.66 o 
  -6  11  16      189.98      192.05      8.56 o 
  -5  11  16        0.70        2.22      0.59 o 
  -4  11  16      146.13      135.78      4.00 o 
  -3  11  16      740.30      755.92     28.07 o 
  -2  11  16       57.08       58.57      2.49 o 
  -1  11  16        1.56        2.81      1.78 o 
   0  11  16       41.75       47.14      2.60 o 
   1  11  16       52.46       48.90      1.98 o 
   2  11  16      648.43      649.49     29.89 o 
   3  11  16        0.06        1.80      0.50 o 
   4  11  16      723.85      681.47     27.98 o 
   5  11  16       34.41       39.58      2.25 o 
  -6  12  16        4.41        9.10      1.30 o 
  -5  12  16      155.27      166.46     15.07 o 
  -4  12  16       12.48       10.53      0.95 o 
  -3  12  16      209.31      202.06      7.61 o 
  -2  12  16     1640.74     1666.83     50.31 o 
  -1  12  16      138.42      131.74      3.78 o 
   0  12  16     1488.78     1463.96     49.90 o 
   1  12  16       15.18        9.41      1.19 o 
   2  12  16       60.16       46.83      1.94 o 
   3  12  16      161.14      148.78      7.88 o 
   4  12  16      272.88      267.31      7.50 o 
  -5  13  16       22.13       22.71      3.44 o 
  -4  13  16        8.84       14.82      1.35 o 
  -3  13  16       15.14       24.09      1.65 o 
  -2  13  16       92.34      107.60      3.85 o 
  -1  13  16      246.43      272.62      5.77 o 
   0  13  16      128.13      117.18      3.84 o 
   1  13  16      726.64      721.74     34.10 o 
   2  13  16      108.42      122.54      5.88 o 
   3  13  16      574.89      584.90     54.85 o 
  -4  14  16      242.20      233.56     17.79 o 
  -3  14  16        3.43        1.83      0.58 o 
  -2  14  16      259.47      232.66      8.96 o 
  -1  14  16       57.48       60.39      1.72 o 
   0  14  16      529.87      509.04     20.95 o 
   1  14  16      166.71      183.95      8.93 o 
   2  14  16      160.22      152.11      8.74 o 
  -2  15  16        4.79        6.04      0.88 o 
  -1  15  16      396.17      350.28      6.12 o 
  -9   0  17       80.93       82.47      4.61 o 
  -7   0  17       17.48       12.06      2.44 o 
  -5   0  17        1.04       -1.63      1.63 o 
  -3   0  17       14.43       11.62      2.38 o 
  -1   0  17       26.45       28.60      2.36 o 
   1   0  17      302.90      296.58      7.38 o 
   3   0  17      317.50      317.15      5.36 o 
   5   0  17      210.89      222.97      4.73 o 
   7   0  17        3.88        4.84      0.99 o 
 -10   1  17        6.47        4.61      0.59 o 
  -9   1  17       12.99       14.65      1.18 o 
  -8   1  17      153.61      162.89      5.02 o 
  -7   1  17        2.10        2.79      1.42 o 
  -6   1  17       16.82       13.77      1.41 o 
  -5   1  17       10.26       10.91      2.16 o 
  -4   1  17      113.36      108.44      4.51 o 
  -3   1  17       67.96       62.50      2.69 o 
  -2   1  17       74.49       70.62      2.45 o 
  -1   1  17       16.82       16.10      1.29 o 
   0   1  17        7.17        5.74      0.90 o 
   1   1  17      136.75      136.65      3.55 o 
   2   1  17        8.41       10.61      1.03 o 
   3   1  17       37.52       38.99      1.49 o 
   4   1  17      152.23      155.57      2.97 o 
   5   1  17       39.43       39.81      1.45 o 
   6   1  17      116.42      119.13      2.30 o 
   7   1  17        9.35        7.63      1.00 o 
 -10   2  17       11.52       12.21      0.86 o 
  -9   2  17        7.52        9.33      0.97 o 
  -8   2  17        0.16        0.15      0.65 o 
  -7   2  17        3.35        2.28      0.84 o 
  -6   2  17       25.37       25.47      1.83 o 
  -5   2  17       17.34       19.20      1.59 o 
  -4   2  17       34.46       41.60      2.20 o 
  -3   2  17        0.06        0.61      0.94 o 
  -2   2  17        1.35       -0.19      0.59 o 
  -1   2  17      167.41      156.36      3.68 o 
   0   2  17       38.42       40.84      1.59 o 
   1   2  17        0.00        0.46      0.58 o 
   2   2  17        3.83        3.30      0.72 o 
   3   2  17       92.08       96.13      2.42 o 
   4   2  17       10.43       12.18      1.16 o 
   5   2  17      140.30      142.18      3.24 o 
   6   2  17        0.04        0.34      0.52 o 
   7   2  17       33.58       29.65      1.27 o 
 -10   3  17       27.26       31.45      1.26 o 
  -9   3  17       20.07       19.88      1.28 o 
  -8   3  17       49.92       54.46      2.30 o 
  -7   3  17       12.35       11.35      1.09 o 
  -6   3  17        3.59        4.15      0.80 o 
  -5   3  17       30.02       30.78      1.72 o 
  -4   3  17        5.87        3.93      0.87 o 
  -3   3  17      149.97      138.60      3.38 o 
  -2   3  17       11.10       11.89      1.08 o 
  -1   3  17      301.28      282.60      6.89 o 
   0   3  17       38.25       39.88      1.57 o 
   1   3  17       18.24       17.93      1.83 o 
   2   3  17       67.60       69.16      2.00 o 
   3   3  17        8.66        8.98      0.76 o 
   4   3  17      282.36      291.04      4.26 o 
   5   3  17        0.04        0.31      0.55 o 
   6   3  17       51.32       51.95      1.68 o 
   7   3  17       15.87       16.65      2.15 o 
 -10   4  17        6.85        6.56      0.73 o 
  -9   4  17       26.74       23.72      1.31 o 
  -8   4  17        0.06       -0.34      0.55 o 
  -7   4  17       25.90       26.74      1.50 o 
  -6   4  17        2.82        3.61      0.75 o 
  -5   4  17        9.51       12.81      1.17 o 
  -4   4  17      306.77      311.97      4.43 o 
  -3   4  17       41.67       39.18      1.85 o 
  -2   4  17        3.64        3.75      0.73 o 
  -1   4  17       33.67       31.33      1.66 o 
   0   4  17       31.90       32.45      1.75 o 
   1   4  17       15.26       16.13      1.31 o 
   2   4  17       16.10       14.64      0.96 o 
   3   4  17       63.71       66.03      2.35 o 
   4   4  17       23.68       23.46      1.29 o 
   5   4  17        8.89       11.25      0.99 o 
   6   4  17        3.11        1.14      0.56 o 
   7   4  17        6.91        5.63      1.25 o 
 -10   5  17       14.30       10.21      1.18 o 
  -9   5  17        5.70        6.20      0.70 o 
  -8   5  17        2.62        2.94      0.54 o 
  -7   5  17        4.49        4.62      0.79 o 
  -6   5  17        1.93        2.64      0.63 o 
  -5   5  17       27.72       25.71      1.49 o 
  -4   5  17       20.60       17.78      1.24 o 
  -3   5  17       64.24       62.58      2.72 o 
  -2   5  17      107.99      102.24      3.46 o 
  -1   5  17      116.69      114.63      3.10 o 
   0   5  17       65.78       67.78      2.92 o 
   1   5  17       25.60       25.23      1.55 o 
   2   5  17        7.48        7.19      0.78 o 
   3   5  17       35.44       32.57      1.64 o 
   4   5  17       81.27       75.34      2.35 o 
   5   5  17       35.35       40.79      1.87 o 
   6   5  17       81.17       71.65      5.04 o 
   7   5  17        9.59        6.54      1.12 o 
  -9   6  17       44.96       38.89      3.18 o 
  -8   6  17        5.80        5.94      0.60 o 
  -7   6  17       11.01       10.93      0.95 o 
  -6   6  17       13.36       12.52      1.04 o 
  -5   6  17        1.34        3.36      0.86 o 
  -4   6  17       26.64       30.99      1.92 o 
  -3   6  17       12.60       11.01      1.23 o 
  -2   6  17      409.20      382.13     11.65 o 
  -1   6  17        3.72        4.46      0.78 o 
   0   6  17       86.60       85.56      2.78 o 
   1   6  17        9.21        9.91      1.03 o 
   2   6  17       28.53       28.47      1.51 o 
   3   6  17       49.74       51.66      2.40 o 
   4   6  17      241.52      237.25      4.27 o 
   5   6  17       93.87       96.37      2.84 o 
   6   6  17       14.08       10.27      1.56 o 
  -9   7  17       52.57       61.78      3.10 o 
  -8   7  17       56.36       62.92      1.97 o 
  -7   7  17        1.60        1.82      0.54 o 
  -6   7  17      102.65      103.80      3.27 o 
  -5   7  17        0.00        0.57      0.71 o 
  -4   7  17       20.53       20.02      1.56 o 
  -3   7  17        5.09        3.88      0.89 o 
  -2   7  17       27.92       29.74      1.94 o 
  -1   7  17       63.56       66.95      3.46 o 
   0   7  17      181.46      181.55      4.88 o 
   1   7  17        0.16        2.69      1.69 o 
   2   7  17       55.08       50.42      2.63 o 
   3   7  17        2.02        2.11      0.59 o 
   4   7  17       83.74       84.46      3.10 o 
   5   7  17        4.41        2.57      0.48 o 
   6   7  17       25.02       18.82      1.66 o 
  -9   8  17       30.27       28.23      1.86 o 
  -8   8  17       14.60       11.97      0.82 o 
  -7   8  17        0.00       -0.52      0.59 o 
  -6   8  17       11.52       13.58      1.00 o 
  -5   8  17        2.59        3.10      1.04 o 
  -4   8  17       27.64       24.55      1.51 o 
  -3   8  17       30.40       31.84      2.20 o 
  -2   8  17       77.83       76.65      3.00 o 
  -1   8  17       11.27       10.92      1.60 o 
   0   8  17      143.07      142.85      4.52 o 
   1   8  17       51.44       50.27      2.94 o 
   2   8  17       48.22       40.35      1.81 o 
   3   8  17        0.03        0.28      0.50 o 
   4   8  17        9.57        5.94      0.66 o 
   5   8  17       23.48       21.71      1.42 o 
  -8   9  17        1.81        2.96      0.79 o 
  -7   9  17       29.89       29.66      1.36 o 
  -6   9  17        6.55        6.40      0.96 o 
  -5   9  17        0.34        0.97      0.65 o 
  -4   9  17       35.26       30.34      1.82 o 
  -3   9  17       15.09       15.88      1.47 o 
  -2   9  17       16.54       16.86      2.04 o 
  -1   9  17       44.27       42.25      4.05 o 
   0   9  17      111.16      118.11      4.33 o 
   1   9  17        2.09        4.00      0.98 o 
   2   9  17      151.12      137.80      6.88 o 
   3   9  17       37.41       36.92      1.49 o 
   4   9  17      151.56      147.34      4.50 o 
   5   9  17       96.86       90.34      3.45 o 
  -8  10  17       20.80       20.23      1.53 o 
  -7  10  17        9.14        8.30      0.80 o 
  -6  10  17        5.74        4.42      0.86 o 
  -5  10  17       20.66       22.38      2.46 o 
  -4  10  17        5.37        4.05      0.64 o 
  -3  10  17       66.64       65.32      7.15 o 
  -2  10  17       12.72       15.14      1.64 o 
  -1  10  17       35.58       37.79      1.95 o 
   0  10  17       88.93       90.22      4.88 o 
   1  10  17       87.99       89.35      6.20 o 
   2  10  17       89.21       97.33      5.40 o 
   3  10  17       23.57       14.26      1.02 o 
   4  10  17        0.01        0.12      0.45 o 
   5  10  17       15.71       16.22      1.37 o 
  -7  11  17       91.58       88.46      3.33 o 
  -6  11  17        1.34        1.44      0.51 o 
  -5  11  17        7.51        7.34      0.74 o 
  -4  11  17       37.67       35.28      1.49 o 
  -3  11  17       24.53       27.47      1.77 o 
  -2  11  17       32.15       36.51      1.75 o 
  -1  11  17      354.30      358.33     11.67 o 
   0  11  17       44.63       41.99      1.83 o 
   1  11  17       25.26       27.68      1.83 o 
   2  11  17       24.71       24.69      1.34 o 
   3  11  17      107.43       86.64      2.40 o 
   4  11  17       37.30       34.42      2.22 o 
  -6  12  17       11.16        8.28      1.00 o 
  -5  12  17        0.65        1.18      0.52 o 
  -4  12  17      155.33      153.87     14.49 o 
  -3  12  17        0.43       -0.18      0.60 o 
  -2  12  17       10.88       10.42      1.00 o 
  -1  12  17       46.19       51.74      1.88 o 
   0  12  17        9.67       10.47      0.90 o 
   1  12  17      129.32      127.49      3.47 o 
   2  12  17        4.68        2.87      0.50 o 
   3  12  17        2.09        2.24      0.71 o 
  -5  13  17        0.01        0.38      0.57 o 
  -4  13  17        7.65        6.88      0.74 o 
  -3  13  17       17.79       19.09      1.32 o 
  -2  13  17        9.07        6.58      0.83 o 
  -1  13  17       14.13       15.30      0.94 o 
   0  13  17        2.49        4.23      0.51 o 
   1  13  17      113.40       92.49      4.30 o 
   2  13  17       38.16       34.19      3.31 o 
  -3  14  17       22.85       24.06      1.63 o 
  -2  14  17       56.13       51.02      4.05 o 
  -1  14  17        1.87        1.95      0.65 o 
   0  14  17       48.88       41.84      2.23 o 
 -10   0  18     1214.87     1215.13     12.58 o 
  -8   0  18      272.03      228.31      5.07 o 
  -6   0  18      593.79      482.30     12.87 o 
  -4   0  18     1043.60      877.90     18.02 o 
  -2   0  18      817.06      778.01     11.36 o 
   0   0  18     3451.45     3430.50     24.77 o 
   2   0  18      231.51      248.97      6.66 o 
   4   0  18       23.87       28.49      2.94 o 
   6   0  18      236.67      245.68      6.05 o 
 -10   1  18       98.91      121.46      2.79 o 
  -9   1  18     1125.63     1058.46     23.61 o 
  -8   1  18      573.31      578.19      6.90 o 
  -7   1  18       75.84      108.18      3.25 o 
  -6   1  18       45.92       61.84      2.57 o 
  -5   1  18       65.68       50.89      3.13 o 
  -4   1  18      319.35      275.65      7.11 o 
  -3   1  18      863.77      729.37     11.48 o 
  -2   1  18      783.99      733.92      7.79 o 
  -1   1  18       13.05       10.11      2.03 o 
   0   1  18     4987.99     5034.72     32.47 o 
   1   1  18     2130.30     2152.96     13.84 o 
   2   1  18     2912.46     2998.21     16.18 o 
   3   1  18      119.14      130.17      2.99 o 
   4   1  18       20.57       15.87      1.41 o 
   5   1  18       74.79       60.72      2.30 o 
   6   1  18     1001.53     1038.31     10.57 o 
 -10   2  18       60.91       71.12      2.93 o 
  -9   2  18     1182.63     1217.76     17.93 o 
  -8   2  18      522.92      526.09      6.55 o 
  -7   2  18       29.40       34.06      1.86 o 
  -6   2  18      234.17      246.49      5.11 o 
  -5   2  18      895.36      747.56      8.99 o 
  -4   2  18       45.51       33.22      2.55 o 
  -3   2  18      906.46      871.24      9.78 o 
  -2   2  18       12.65       21.27      1.40 o 
  -1   2  18        6.59       13.55      1.14 o 
   0   2  18     1478.66     1499.64     17.61 o 
   1   2  18       10.77       26.65     10.80 o 
   2   2  18      823.18      895.02     11.24 o 
   3   2  18       66.83       77.25      2.92 o 
   4   2  18      700.31      726.73     14.15 o 
   5   2  18       39.18       36.32      1.76 o 
   6   2  18       70.21       54.63      2.67 o 
  -9   3  18      563.41      581.62      7.23 o 
  -8   3  18      738.89      827.21     11.39 o 
  -7   3  18      299.77      320.69      5.50 o 
  -6   3  18      177.09      258.28      5.18 o 
  -5   3  18      165.75      141.92      3.94 o 
  -4   3  18      545.66      623.47      8.21 o 
  -3   3  18       18.41       33.18     13.72 o 
  -2   3  18     2962.28     2912.61     39.30 o 
  -1   3  18      991.39      953.62     11.15 o 
   0   3  18        1.06        1.45      0.74 o 
   1   3  18      342.62      343.64      5.43 o 
   2   3  18      710.55      709.68      6.81 o 
   3   3  18      155.03      161.00      4.13 o 
   4   3  18       38.87       39.56      2.00 o 
   5   3  18      153.55      141.17      3.26 o 
   6   3  18      189.23      211.38      4.27 o 
  -9   4  18      188.58      167.08      2.91 o 
  -8   4  18        0.23        0.86      0.54 o 
  -7   4  18       49.84       33.97      1.80 o 
  -6   4  18      789.90      872.64     12.22 o 
  -5   4  18       77.16       47.28      2.25 o 
  -4   4  18      151.74      113.70      3.51 o 
  -3   4  18     1030.11     1020.13     15.46 o 
  -2   4  18      157.69      166.17      3.61 o 
  -1   4  18      373.71      388.71      8.42 o 
   0   4  18       55.68       63.43      3.33 o 
   1   4  18       89.19       85.85      2.32 o 
   2   4  18     2643.73     2616.85     41.81 o 
   3   4  18       67.18       60.88      2.09 o 
   4   4  18       56.71       57.88      1.92 o 
   5   4  18      199.83      200.05      4.55 o 
   6   4  18       40.31       46.71      1.96 o 
  -9   5  18      454.84      466.29     12.99 o 
  -8   5  18        4.92        6.60      0.66 o 
  -7   5  18      117.90      148.15      3.47 o 
  -6   5  18      595.12      482.72      6.67 o 
  -5   5  18        3.37       10.34      1.37 o 
  -4   5  18      157.20      192.89      3.74 o 
  -3   5  18      287.26      268.27      6.50 o 
  -2   5  18     3370.82     3218.19     55.42 o 
  -1   5  18       33.58       25.64      1.46 o 
   0   5  18      180.74      167.25      7.04 o 
   1   5  18      202.76      207.77      5.16 o 
   2   5  18      191.34      193.86      5.74 o 
   3   5  18      762.64      776.80     10.62 o 
   4   5  18     1788.07     1859.49     28.62 o 
   5   5  18        1.76        1.03      0.82 o 
  -9   6  18      441.38      471.28      7.66 o 
  -8   6  18      323.28      324.76      9.29 o 
  -7   6  18      127.74      129.37      2.62 o 
  -6   6  18     1248.40     1366.62     35.18 o 
  -5   6  18       76.24      102.64      4.01 o 
  -4   6  18      491.26      450.09     12.53 o 
  -3   6  18     1336.09     1276.60     31.84 o 
  -2   6  18      188.94      222.58      4.70 o 
  -1   6  18     2242.51     2235.37     49.45 o 
   0   6  18      965.84      982.49     23.18 o 
   1   6  18        0.73        2.18      0.57 o 
   2   6  18        3.42        8.13      0.97 o 
   3   6  18     1151.70     1163.50     23.14 o 
   4   6  18       28.05       28.39      1.27 o 
   5   6  18      225.36      181.53      9.65 o 
  -8   7  18       52.91       46.41      4.56 o 
  -7   7  18       19.74        9.10      0.89 o 
  -6   7  18        0.45        2.35      1.22 o 
  -5   7  18        9.79       15.47      2.61 o 
  -4   7  18      378.46      351.01      7.53 o 
  -3   7  18       54.70       67.21      2.68 o 
  -2   7  18       27.32       30.22      4.00 o 
  -1   7  18       39.62       33.05      1.82 o 
   0   7  18      747.49      783.83     25.95 o 
   1   7  18      222.38      215.68      9.03 o 
   2   7  18      472.90      498.15     14.67 o 
   3   7  18      612.13      556.26     15.45 o 
   4   7  18      197.86      184.27      3.35 o 
   5   7  18      265.08      215.73      4.52 o 
  -8   8  18      809.29      968.85     11.55 o 
  -7   8  18      193.15      170.52      4.24 o 
  -6   8  18       68.27       74.57      2.32 o 
  -5   8  18      462.17      467.93     13.42 o 
  -4   8  18      240.82      230.63      7.94 o 
  -3   8  18      232.04      199.98      4.44 o 
  -2   8  18      374.35      391.68     19.45 o 
  -1   8  18      441.09      457.12     21.53 o 
   0   8  18      970.31     1064.84     28.73 o 
   1   8  18      623.09      661.09     26.98 o 
   2   8  18       47.97       42.70      2.36 o 
   3   8  18      142.68      149.89      3.17 o 
   4   8  18       89.04       72.11      1.85 o 
  -7   9  18      317.05      315.76      4.66 o 
  -6   9  18        1.40        1.99      0.72 o 
  -5   9  18       54.33       46.53      3.52 o 
  -4   9  18      136.76      138.25      7.61 o 
  -3   9  18      139.02      127.21      6.02 o 
  -2   9  18      758.23      756.61     31.25 o 
  -1   9  18      694.06      715.52     40.79 o 
   0   9  18      298.55      316.74      4.80 o 
   1   9  18     1234.52     1232.13     37.43 o 
   2   9  18      491.69      521.98     14.26 o 
   3   9  18       48.79       67.84      2.01 o 
   4   9  18        1.45        3.63      0.57 o 
  -7  10  18      464.11      450.44      7.39 o 
  -6  10  18       29.50       36.55      1.73 o 
  -5  10  18      164.24      166.06      7.45 o 
  -4  10  18      103.85      101.72      3.42 o 
  -3  10  18      351.80      374.29     11.43 o 
  -2  10  18      373.58      423.33      8.67 o 
  -1  10  18        1.39        3.54      0.68 o 
   0  10  18      709.38      741.64     21.53 o 
   1  10  18      398.61      365.66     13.94 o 
   2  10  18        1.92        3.25      0.55 o 
   3  10  18        9.80        4.58      0.54 o 
   4  10  18       22.76       12.43      1.52 o 
  -6  11  18       21.34       15.23      1.35 o 
  -5  11  18       38.88       42.57      2.56 o 
  -4  11  18       85.48       88.91      7.54 o 
  -3  11  18      243.94      233.81      7.24 o 
  -2  11  18      254.39      283.83      7.39 o 
  -1  11  18     1299.96     1292.76     31.83 o 
   0  11  18      707.04      728.10     19.81 o 
   1  11  18      177.44      178.80      5.53 o 
   2  11  18        1.61        1.75      0.51 o 
   3  11  18       64.38       68.28      1.99 o 
  -5  12  18       12.33       15.44      1.38 o 
  -4  12  18      112.38      101.48      7.11 o 
  -3  12  18      101.91       98.34      3.61 o 
  -2  12  18        0.12        1.66      0.49 o 
  -1  12  18       98.18      101.41      2.25 o 
   0  12  18     1414.39     1409.48     42.19 o 
   1  12  18      244.83      220.74      9.37 o 
   2  12  18      810.69      756.72     31.11 o 
  -3  13  18      147.07      164.30      4.15 o 
  -2  13  18       91.37       96.39      2.32 o 
  -1  13  18      277.72      256.21      5.31 o 
   0  13  18        7.83        5.21      0.49 o 
  -9   0  19       44.71       44.08      2.75 o 
  -7   0  19        0.01       -0.60      1.20 o 
  -5   0  19       35.11       39.11      3.84 o 
  -3   0  19        0.44        1.34      1.65 o 
  -1   0  19       40.92       37.08      2.13 o 
   1   0  19      353.38      360.59      7.82 o 
   3   0  19      256.29      255.47      8.60 o 
   5   0  19      154.09      150.44      5.22 o 
  -9   1  19      115.85      121.49      3.12 o 
  -8   1  19       44.60       48.91      2.40 o 
  -7   1  19       29.59       28.51      2.38 o 
  -6   1  19        1.82        3.24      1.06 o 
  -5   1  19        0.25        0.30      0.88 o 
  -4   1  19        1.53        0.38      0.98 o 
  -3   1  19        8.01        8.83      1.10 o 
  -2   1  19       14.67       15.04      1.18 o 
  -1   1  19        0.74        0.44      0.52 o 
   0   1  19        0.00        0.67      0.82 o 
   1   1  19        1.63        3.53      0.83 o 
   2   1  19       71.78       78.63      2.57 o 
   3   1  19       11.61       13.53      1.96 o 
   4   1  19      280.24      292.82      5.92 o 
   5   1  19       12.41       12.89      1.16 o 
   6   1  19       45.37       44.30      2.12 o 
  -9   2  19        0.16        0.23      0.50 o 
  -8   2  19       72.94       83.80      4.45 o 
  -7   2  19       32.07       33.00      1.66 o 
  -6   2  19        5.31        8.12      0.96 o 
  -5   2  19       36.97       37.40      2.54 o 
  -4   2  19      130.54      131.36      4.77 o 
  -3   2  19        0.84        1.60      0.67 o 
  -2   2  19        0.15        0.53      0.65 o 
  -1   2  19        7.05        7.71      0.77 o 
   0   2  19      119.85      125.56      3.26 o 
   1   2  19        0.23        1.69      1.55 o 
   2   2  19        8.02        9.13      0.99 o 
   3   2  19       13.51       16.54      1.72 o 
   4   2  19        9.25       11.94      1.33 o 
   5   2  19        6.58        5.77      1.33 o 
   6   2  19        0.05       -0.26      0.54 o 
  -9   3  19      194.81      194.34      3.51 o 
  -8   3  19        2.90        2.89      0.54 o 
  -7   3  19       83.90       88.68      2.64 o 
  -6   3  19       27.98       31.14      1.75 o 
  -5   3  19        3.97        2.93      0.69 o 
  -4   3  19       12.00       10.22      1.48 o 
  -3   3  19        0.12       -0.58      0.63 o 
  -2   3  19       23.35       21.19      1.58 o 
  -1   3  19       87.85       86.18      2.65 o 
   0   3  19        7.53        4.96      0.86 o 
   1   3  19       53.89       56.98      2.19 o 
   2   3  19      131.40      136.78      3.25 o 
   3   3  19       21.90       22.65      1.91 o 
   4   3  19      196.00      199.54      4.74 o 
   5   3  19       22.34       19.25      1.31 o 
  -8   4  19        6.31        9.98      0.70 o 
  -7   4  19      121.78      124.30      3.01 o 
  -6   4  19        6.73        6.90      0.88 o 
  -5   4  19        6.39        5.21      0.83 o 
  -4   4  19       75.69       74.36      2.66 o 
  -3   4  19        3.44        1.80      0.53 o 
  -2   4  19      141.18      141.63      5.25 o 
  -1   4  19       11.51       11.25      1.04 o 
   0   4  19       35.21       35.12      1.69 o 
   1   4  19        1.03        1.35      0.98 o 
   2   4  19       17.63       16.85      1.17 o 
   3   4  19      127.29      130.78      3.08 o 
   4   4  19        0.05       -0.56      0.58 o 
   5   4  19       66.99       66.34      2.20 o 
  -8   5  19      123.43      122.60      3.40 o 
  -7   5  19       56.37       58.63      1.73 o 
  -6   5  19       60.82       65.02      2.51 o 
  -5   5  19        1.05        1.00      0.60 o 
  -4   5  19       45.62       41.59      1.95 o 
  -3   5  19        2.31        1.88      0.64 o 
  -2   5  19       53.78       50.18      2.23 o 
  -1   5  19       30.54       30.55      1.51 o 
   0   5  19      132.32      132.20      3.40 o 
   1   5  19       21.26       20.79      1.10 o 
   2   5  19       16.34       15.97      1.23 o 
   3   5  19        3.59        4.31      0.58 o 
   4   5  19        0.88        0.71      0.63 o 
   5   5  19       13.54       13.31      1.36 o 
  -8   6  19       28.85       21.97      1.77 o 
  -7   6  19       36.86       36.51      1.53 o 
  -6   6  19        1.01        2.27      0.72 o 
  -5   6  19        5.10        4.38      0.95 o 
  -4   6  19       23.74       25.21      1.54 o 
  -3   6  19        6.48        5.82      0.60 o 
  -2   6  19       29.72       27.24      1.59 o 
  -1   6  19       37.22       37.00      1.43 o 
   0   6  19      111.86      109.98      2.35 o 
   1   6  19       17.83       19.20      1.02 o 
   2   6  19        3.29        2.41      0.52 o 
   3   6  19        7.41       10.54      0.80 o 
   4   6  19        0.03       -0.41      0.55 o 
  -8   7  19        1.57        1.10      0.56 o 
  -7   7  19        0.93        1.62      0.56 o 
  -6   7  19        0.01        0.78      0.52 o 
  -5   7  19        0.67        0.81      0.80 o 
  -4   7  19       13.05       13.98      2.70 o 
  -3   7  19       58.86       56.87      4.45 o 
  -2   7  19       12.51       15.67      1.66 o 
  -1   7  19       19.46       19.31      1.75 o 
   0   7  19       71.95       76.50      3.18 o 
   1   7  19        0.01       -0.26      0.58 o 
   2   7  19       18.54       17.89      1.07 o 
   3   7  19        6.29        5.74      0.59 o 
   4   7  19       88.08       74.73      5.01 o 
  -7   8  19        8.82        9.25      0.85 o 
  -6   8  19       56.25       56.73      3.64 o 
  -5   8  19        2.03        3.75      0.90 o 
  -4   8  19        0.56        0.88      0.81 o 
  -3   8  19        0.02        0.33      0.82 o 
  -2   8  19        3.59        3.54      0.95 o 
  -1   8  19       83.48       90.01      4.88 o 
   0   8  19       84.39       77.83      2.49 o 
   1   8  19       74.27       73.03      2.82 o 
   2   8  19        0.46        0.38      0.41 o 
   3   8  19        2.11        1.37      0.41 o 
  -6   9  19       11.39       12.17      1.01 o 
  -5   9  19       12.19       11.91      1.64 o 
  -4   9  19        1.47        0.77      0.86 o 
  -3   9  19       80.25       83.76      7.15 o 
  -2   9  19        5.27        7.72      1.10 o 
  -1   9  19      169.42      163.45      4.30 o 
   0   9  19       75.64       81.30      3.52 o 
   1   9  19        0.23        0.51      0.78 o 
   2   9  19       11.91       12.61      0.90 o 
   3   9  19       27.56       20.77      0.95 o 
  -6  10  19      119.03      108.04      3.30 o 
  -5  10  19        3.38        3.41      0.83 o 
  -4  10  19       78.52       71.87      3.77 o 
  -3  10  19        1.43        1.01      0.62 o 
  -2  10  19        1.36        0.79      0.47 o 
  -1  10  19       51.13       53.51      2.25 o 
   0  10  19       26.17       25.00      1.64 o 
   1  10  19        0.00        0.04      0.43 o 
   2  10  19       22.45       22.02      1.02 o 
  -5  11  19        3.56        6.83      0.97 o 
  -4  11  19       55.71       55.39      2.75 o 
  -3  11  19        3.74        2.13      0.53 o 
  -2  11  19        0.72        1.23      0.41 o 
  -1  11  19      285.39      269.63      6.58 o 
   0  11  19       11.88       11.67      1.50 o 
   1  11  19      188.93      168.06      5.52 o 
  -2  12  19      122.00      117.13      3.69 o 
  -1  12  19        9.19        9.01      0.61 o 
   0  12  19       41.07       40.91      1.67 o 
  -8   0  20     2907.36     3106.90     23.34 o 
  -6   0  20       10.27       11.79      1.98 o 
  -4   0  20       45.86       41.71      3.80 o 
  -2   0  20      269.88      280.19     10.53 o 
   0   0  20        1.63       12.29      5.14 o 
   2   0  20      163.84      159.86      4.76 o 
   4   0  20        2.35        4.04      1.17 o 
  -8   1  20      290.88      400.00      5.88 o 
  -7   1  20        2.79        1.57      0.76 o 
  -6   1  20       69.29       63.92      2.98 o 
  -5   1  20       33.85       51.58      2.81 o 
  -4   1  20        2.30       11.25      2.11 o 
  -3   1  20       19.36       31.94      4.67 o 
  -2   1  20      269.16      259.00      4.27 o 
  -1   1  20       30.63       30.87      1.58 o 
   0   1  20      434.46      435.86      5.75 o 
   1   1  20      278.97      314.84      4.84 o 
   2   1  20      669.13      693.63      6.90 o 
   3   1  20      118.34      139.00      4.05 o 
   4   1  20      211.64      254.23      4.89 o 
   5   1  20      182.89      179.57      3.32 o 
  -8   2  20     1511.89     1654.63     11.52 o 
  -7   2  20       56.84       60.48      2.58 o 
  -6   2  20      594.38      660.95      9.21 o 
  -5   2  20        2.70        3.70      0.97 o 
  -4   2  20       17.60       22.89      1.97 o 
  -3   2  20      186.31      153.12      4.17 o 
  -2   2  20       32.30       29.06      1.22 o 
  -1   2  20      202.04      212.56      4.46 o 
   0   2  20     1122.65     1130.07      9.13 o 
   1   2  20      253.02      245.38      4.21 o 
   2   2  20      161.45      181.25      3.49 o 
   3   2  20       42.93       41.90      2.25 o 
   4   2  20     2339.70     2423.67     44.99 o 
   5   2  20     1358.72     1407.19     41.53 o 
  -8   3  20       77.88       87.61      3.40 o 
  -7   3  20      552.62      585.58     11.61 o 
  -6   3  20      266.18      271.34      5.69 o 
  -5   3  20      129.80      118.58      4.00 o 
  -4   3  20       41.12       27.02      2.07 o 
  -3   3  20      209.23      215.78      4.38 o 
  -2   3  20        3.23        3.71      0.65 o 
  -1   3  20      162.80      162.50      3.38 o 
   0   3  20        5.78        8.68      1.85 o 
   1   3  20       36.01       35.71      1.62 o 
   2   3  20      349.53      357.64      8.61 o 
   3   3  20     1234.74     1281.84     25.61 o 
   4   3  20      133.46      158.75      3.70 o 
   5   3  20       18.08       19.23      1.56 o 
  -8   4  20       35.50       66.94      2.94 o 
  -7   4  20      412.74      419.36     12.88 o 
  -6   4  20        5.60        2.26      0.52 o 
  -5   4  20      615.99      597.97      8.76 o 
  -4   4  20       35.80       34.70      2.19 o 
  -3   4  20       62.80       66.76      3.04 o 
  -2   4  20       49.76       54.74      2.28 o 
  -1   4  20     1218.56     1190.73     26.48 o 
   0   4  20        0.02       -0.13      0.57 o 
   1   4  20     2281.44     2297.19     38.49 o 
   2   4  20      438.83      455.88     13.61 o 
   3   4  20      915.65      896.10     15.08 o 
   4   4  20      219.16      195.37      4.10 o 
   5   4  20      241.07      233.57      4.98 o 
  -7   5  20      206.93      256.24      8.65 o 
  -6   5  20       12.80       23.48      1.58 o 
  -5   5  20      114.26      109.11      7.80 o 
  -4   5  20        1.65        3.66      0.84 o 
  -3   5  20      419.12      361.73      8.61 o 
  -2   5  20        5.80       12.71      1.43 o 
  -1   5  20      638.93      628.26     12.90 o 
   0   5  20       30.22       42.57      1.64 o 
   1   5  20      220.78      225.43      5.23 o 
   2   5  20      222.78      234.47      3.97 o 
   3   5  20      195.54      195.75      4.72 o 
   4   5  20       49.86       35.07      4.78 o 
  -7   6  20       27.58       31.50      2.09 o 
  -6   6  20       54.17       71.36      2.09 o 
  -5   6  20      284.06      305.53      3.40 o 
  -4   6  20       21.57       30.83      1.48 o 
  -3   6  20       13.49        9.97      1.09 o 
  -2   6  20       26.86       25.43      1.25 o 
  -1   6  20      779.73      767.96     11.16 o 
   0   6  20      210.14      245.71      4.23 o 
   1   6  20      104.80      105.26      2.83 o 
   2   6  20       88.14       96.14      2.43 o 
   3   6  20        0.21        2.45      0.65 o 
   4   6  20      124.53      167.84      4.68 o 
  -6   7  20      355.36      413.43     16.58 o 
  -5   7  20       16.07       16.70      1.36 o 
  -4   7  20        1.11        4.36      0.86 o 
  -3   7  20        7.91        7.54      1.05 o 
  -2   7  20      549.83      564.24     23.07 o 
  -1   7  20      322.39      355.29     10.47 o 
   0   7  20       32.14       33.59      1.46 o 
   1   7  20      546.59      551.78     14.17 o 
   2   7  20      786.36      746.00     21.16 o 
   3   7  20      194.01      166.19      3.41 o 
  -6   8  20      527.65      597.55      8.55 o 
  -5   8  20        0.49        1.58      0.52 o 
  -4   8  20      715.58      655.12     39.97 o 
  -3   8  20       11.96       12.68      1.18 o 
  -2   8  20      598.93      616.23     18.90 o 
  -1   8  20      139.02      131.40      3.45 o 
   0   8  20      416.11      452.39     20.82 o 
   1   8  20        2.56        1.38      0.68 o 
   2   8  20      399.85      351.86      9.98 o 
  -5   9  20        9.90        7.99      1.15 o 
  -4   9  20       61.26       51.15      1.82 o 
  -3   9  20      126.85      127.52      4.40 o 
  -2   9  20       43.78       55.03      1.76 o 
  -1   9  20      228.86      213.14      8.66 o 
   0   9  20      215.20      207.30      7.63 o 
   1   9  20       19.55       19.11      1.18 o 
   2   9  20      535.17      558.23      5.46 o 
  -4  10  20      126.11      154.91      4.31 o 
  -3  10  20       19.82       30.39      1.52 o 
  -2  10  20      211.48      188.24      5.12 o 
  -1  10  20        2.84        4.80      0.70 o 
   0  10  20      133.73      127.63      5.24 o 
   1  10  20      111.38      110.64      2.83 o 
  -1  11  20      105.86      111.22      3.45 o 
  -7   0  21       41.51       45.39      2.86 o 
  -5   0  21       24.94       28.85      2.81 o 
  -3   0  21       38.21       41.93      3.50 o 
  -1   0  21       21.12       19.67      1.71 o 
   1   0  21       41.72       40.10      2.33 o 
   3   0  21      287.55      285.53      7.23 o 
  -8   1  21      173.87      186.01      4.68 o 
  -7   1  21       12.53       11.90      1.10 o 
  -6   1  21       30.40       35.75      2.02 o 
  -5   1  21       12.99       11.75      1.33 o 
  -4   1  21        4.67        5.95      1.03 o 
  -3   1  21        0.00        0.06      0.69 o 
  -2   1  21        2.73        0.96      0.44 o 
  -1   1  21        0.00       -0.21      0.54 o 
   0   1  21        6.19        5.81      0.72 o 
   1   1  21        1.57        1.06      0.53 o 
   2   1  21       58.94       60.06      2.57 o 
   3   1  21        5.43        3.76      0.76 o 
   4   1  21       64.64       65.31      2.07 o 
  -7   2  21       17.21       19.72      1.31 o 
  -6   2  21       10.15       12.79      2.25 o 
  -5   2  21        7.31        9.11      1.77 o 
  -4   2  21        2.90        1.88      0.78 o 
  -3   2  21        2.84        3.10      0.62 o 
  -2   2  21       80.09       82.40      3.05 o 
  -1   2  21       43.05       45.78      1.72 o 
   0   2  21        4.31        6.20      0.78 o 
   1   2  21       28.59       30.82      1.42 o 
   2   2  21       37.67       39.89      2.12 o 
   3   2  21       33.10       33.88      1.77 o 
   4   2  21       12.72       14.49      1.00 o 
  -7   3  21       67.58       69.09      2.18 o 
  -6   3  21        2.43        0.36      0.50 o 
  -5   3  21        0.16        0.38      0.62 o 
  -4   3  21       18.48       20.22      1.61 o 
  -3   3  21       49.65       51.04      1.96 o 
  -2   3  21       12.54        9.45      0.98 o 
  -1   3  21        3.48        3.14      0.59 o 
   0   3  21        0.86        0.90      0.53 o 
   1   3  21       26.94       27.42      1.29 o 
   2   3  21      239.93      241.13      4.93 o 
   3   3  21        8.65       11.03      2.57 o 
   4   3  21       61.01       58.94      1.82 o 
  -7   4  21        1.04        1.70      0.69 o 
  -6   4  21       38.58       36.77      3.71 o 
  -5   4  21        7.96        7.39      0.89 o 
  -4   4  21       13.54       14.77      1.12 o 
  -3   4  21       55.77       54.98      1.95 o 
  -2   4  21       13.62       12.70      1.06 o 
  -1   4  21       33.39       33.30      1.22 o 
   0   4  21        0.60        0.57      0.45 o 
   1   4  21        4.13        4.49      0.89 o 
   2   4  21        5.20        5.31      0.62 o 
   3   4  21       15.61       17.72      1.21 o 
   4   4  21        1.83        2.21      0.68 o 
  -6   5  21       72.95       77.73      2.57 o 
  -5   5  21        1.37        1.69      0.94 o 
  -4   5  21        3.88        5.33      0.95 o 
  -3   5  21       60.36       55.26      2.07 o 
  -2   5  21       15.63       13.30      0.88 o 
  -1   5  21       12.20       13.00      0.87 o 
   0   5  21       19.33       19.47      1.01 o 
   1   5  21       37.83       41.08      2.03 o 
   2   5  21       31.71       28.77      1.54 o 
   3   5  21        0.07       -0.37      1.50 o 
  -6   6  21       58.45       63.08      2.92 o 
  -5   6  21       57.48       57.39      3.26 o 
  -4   6  21       11.59        9.54      2.04 o 
  -3   6  21       12.66       11.62      0.83 o 
  -2   6  21       23.08       20.82      0.96 o 
  -1   6  21       35.95       33.04      1.16 o 
   0   6  21        0.14        0.65      0.48 o 
   1   6  21       41.51       44.47      1.57 o 
   2   6  21       38.36       38.00      1.80 o 
   3   6  21       35.09       38.85      2.11 o 
  -5   7  21        9.01        8.57      1.30 o 
  -4   7  21       51.14       54.21      3.07 o 
  -3   7  21       32.06       25.95      2.82 o 
  -2   7  21        1.48        2.90      0.66 o 
  -1   7  21       39.41       29.83      2.35 o 
   0   7  21       80.46       82.82      2.98 o 
   1   7  21       17.30       16.69      1.16 o 
   2   7  21      124.25      115.18      3.81 o 
  -5   8  21        6.86        6.01      0.93 o 
  -4   8  21       15.40       16.71      1.03 o 
  -3   8  21        2.52        1.65      0.40 o 
  -2   8  21        1.82        2.83      0.75 o 
  -1   8  21        9.05        9.73      2.09 o 
   0   8  21        0.01        0.15      0.49 o 
   1   8  21       48.21       46.18      1.66 o 
  -3   9  21       44.77       41.18      2.08 o 
  -2   9  21       81.35       75.45      3.70 o 
  -1   9  21       84.04       84.23      2.26 o 
   0   9  21        3.40        2.46      0.47 o 
  -6   0  22        6.19       11.22      1.41 o 
  -4   0  22      156.45      177.64      4.34 o 
  -2   0  22     1048.94     1035.39     15.50 o 
   0   0  22      135.51      153.71      3.95 o 
   2   0  22       73.69       86.01      3.71 o 
  -6   1  22      427.12      483.55     10.14 o 
  -5   1  22       21.31       11.16      1.12 o 
  -4   1  22      289.30      335.21      5.93 o 
  -3   1  22      339.43      366.92      6.40 o 
  -2   1  22      398.49      404.02      5.13 o 
  -1   1  22      674.42      667.60      5.70 o 
   0   1  22       93.51       87.43      2.10 o 
   1   1  22      110.08       93.62      2.91 o 
   2   1  22        7.25        8.00      1.15 o 
   3   1  22      229.01      233.86      3.71 o 
  -6   2  22       81.85      121.49      6.39 o 
  -5   2  22      343.87      405.14      4.44 o 
  -4   2  22      107.65      125.03      3.53 o 
  -3   2  22      239.92      270.66      5.34 o 
  -2   2  22       28.97       16.35      1.25 o 
  -1   2  22      985.99     1040.31      7.57 o 
   0   2  22      328.63      328.78      3.95 o 
   1   2  22       41.46       50.00      2.09 o 
   2   2  22       23.67       18.06      1.24 o 
   3   2  22       52.64       57.21      1.80 o 
  -6   3  22       84.97      111.30      2.15 o 
  -5   3  22       66.96       74.37      2.66 o 
  -4   3  22       87.40       84.38      2.76 o 
  -3   3  22      312.04      353.07      5.82 o 
  -2   3  22      503.25      510.00     11.63 o 
  -1   3  22       18.74       18.39      0.93 o 
   0   3  22      771.00      761.13      5.75 o 
   1   3  22      239.64      231.95      4.33 o 
   2   3  22      182.82      191.40      3.64 o 
  -6   4  22      938.44     1019.98     10.87 o 
  -5   4  22        0.03        4.01      0.85 o 
  -4   4  22       61.11       62.63      1.85 o 
  -3   4  22      186.32      204.32      3.43 o 
  -2   4  22        9.62       12.92      0.84 o 
  -1   4  22      164.53      178.65      3.19 o 
   0   4  22      866.54      865.96      7.99 o 
   1   4  22      343.94      321.19     12.69 o 
   2   4  22      930.31      926.55      9.80 o 
  -5   5  22      238.31      238.64      5.67 o 
  -4   5  22      309.10      269.50      6.81 o 
  -3   5  22      364.50      333.27      3.86 o 
  -2   5  22       44.59       47.69      1.28 o 
  -1   5  22       48.92       50.01      1.92 o 
   0   5  22     1757.70     1776.53     16.75 o 
   1   5  22       67.35       73.48      3.91 o 
   2   5  22      345.29      369.54      6.36 o 
  -5   6  22      674.71      643.85      8.23 o 
  -4   6  22       18.86       36.63      2.17 o 
  -3   6  22       56.80       53.12      2.61 o 
  -2   6  22      443.04      422.79     21.22 o 
  -1   6  22      279.31      281.96      6.28 o 
   0   6  22       19.06       22.40      1.25 o 
   1   6  22      245.41      234.22      5.32 o 
  -3   7  22      317.15      321.72      5.87 o 
  -2   7  22      345.79      380.94      6.73 o 
  -1   7  22       47.91       52.38      1.80 o 
   0   7  22       30.86       26.41      2.38 o 
  -5   0  23       24.29       24.64      1.81 o 
  -3   0  23       53.14       61.21      3.22 o 
  -1   0  23       39.63       39.74      3.60 o 
   1   0  23       24.05       24.99      1.76 o 
  -5   1  23       11.65       12.42      0.93 o 
  -4   1  23        1.94        1.58      0.56 o 
  -3   1  23        0.08        0.72      0.50 o 
  -2   1  23       10.64       10.00      1.11 o 
  -1   1  23        1.37        1.53      0.69 o 
   0   1  23      158.68      147.08      2.93 o 
   1   1  23        0.17       -0.38      0.38 o 
  -5   2  23        0.74        2.21      0.84 o 
  -4   2  23       55.99       61.86      2.05 o 
  -3   2  23        1.59        2.47      0.58 o 
  -2   2  23       93.22       92.83      2.71 o 
  -1   2  23        2.80        2.77      0.82 o 
   0   2  23        0.31        1.41      0.67 o 
   1   2  23        6.26        7.53      1.01 o 
  -4   3  23       14.64       15.45      0.81 o 
  -3   3  23        4.65        4.29      0.51 o 
  -2   3  23        0.21        0.06      0.42 o 
  -1   3  23       36.94       36.47      1.48 o 
   0   3  23       25.97       23.16      1.71 o 
   0   4  23       15.72       13.74      1.28 o 
                                                 
